# Supplementary material for: Characterization of proteolytic degradation products of vaginally administered bovine lactoferrin
Source: PLoS One. 2022 May 19;17(5):e0268537. doi: 10.1371/journal.pone.0268537 (PMC9119511; doi:10.1371/journal.pone.0268537)
Supplement: S1 Table — Twenty sheets named for amino acids contain two listings of P’ + P data, one for the N-terminus of each mass spectrometry-determined peptide and one for the C-terminus of that peptide. The 261 individual peptides identified in the 2, 4, and 24 hr VF digests are listed on individual rows. Their N- and C-terminal sequence positions are listed in Column I and Column X, respectively. Excel then extracted the 6 amino acids preceding and following the cut site and placed them in adjacent columns, H and J, and W and Y. Excel then polled these hexapeptides at each position and entered a 1 in the corresponding P1-P6 or P1’-P6’ columns where there was a match to the amino acid named on that sheet. Cells not changed to 1 remained at 0. After all columns were specified as 1 or 0, the columns were summed to give the frequency numbers at the bottom. These summed frequencies were gathered into the “aa Sums” sheet, which represents the total times each amino acid occurred at each P or P’ position, for use in Table 1. (XLSX) [file pone.0268537.s003.xlsx]

## Sheet: Alanine
#	P6	P5	P4	P3	P2	P1	P hexa-peptide	Start aa #	P’ hexa-peptide	P1'	P2'	P3'	P4'	P5'	P6'	P6	P5	P4	P3	P2	P1	P hexa-peptide	Stop aa #	P’ hexa-peptide	P1'	P2'	P3'	P4'	P5'	P6'	hr
1	0	0	0	0	0	0	VSRSDR	604	AAHVKQ	1	1	0	0	0	0	0	0	0	1	0	0	HQQALF	618	GKNGKN	0	0	0	0	0	0	2				APRKNVRWCTISQPEWFKCRRWQWRMKKLGAPSITCVRRAFALECIRAIAEKKADAVTLDGGMVFEAGRDPYKLRPVAAEIYGTKESPQTHYYAVAVVKKGSNFQLDQLQGRKSCHTGLGRSAGWIIPMGILRPYLSWTESLEPLQGAVAKFFSASCVPCIDRQAYPNLCQLCKGEGENQCACSSREPYFGYSGAFKCLQDGAGDVAFVKETTVFENLPEKADRDQYELLCLNNSRAPVDAFKECHLAQVPSHAVVARSVDGKEDLIWKLLSKAQEKFGKNKSRSFQLFGSPPGQRDLLFKDSALGFLRIPSKVDSALYLGSRYLTTLKNLRETAEEVKARYTRVVWCAVGPEEQKKCQQWSQQSGQNVTCATASTTDDCIVLVLKGEADALNLDGGYI…
2	0	0	0	0	0	0	VSRSDR	604	AAHVKQ	1	1	0	0	0	0	0	0	0	1	0	0	HQQALF	618	GKNGKN	0	0	0	0	0	0	2
3	0	0	0	0	0	0	VSRSDR	604	AAHVKQ	1	1	0	0	0	0	0	0	0	1	0	0	HQQALF	618	GKNGKN	0	0	0	0	0	0	4			=IF(MID(D2, 1,1) ="A",1,0)
4	0	0	0	0	0	0	VSRSDR	604	AAHVKQ	1	1	0	0	0	0	0	0	0	1	0	0	HQQALF	618	GKNGKN	0	0	0	0	0	0	4
5	0	0	0	0	0	0	VSRSDR	604	AAHVKQ	1	1	0	0	0	0	0	0	0	1	0	0	HQQALF	618	GKNGKN	0	0	0	0	0	0	24		APRKNV
6	0	0	0	0	0	0	VSRSDR	604	AAHVKQ	1	1	0	0	0	0	0	0	0	0	0	0	CPDKFC	630	LFKSET	0	0	0	0	0	0	24
7	0	0	0	0	0	0	VSRSDR	604	AAHVKQ	1	1	0	0	0	0	0	0	0	0	0	0	CPDKFC	630	LFKSET	0	0	0	0	0	0	24		Amino Acid	P6	P5	P4	P3	P2	P1	P1'	P2'	P3'	P4'	P5'	P6'
8	0	0	0	0	0	0	VSRSDR	604	AAHVKQ	1	1	0	0	0	0	0	0	0	0	0	0	PDKFCL	631	FKSETK	0	0	0	0	0	0	24		A
9	0	0	0	0	0	0	VSRSDR	604	AAHVKQ	1	1	0	0	0	0	0	0	0	0	0	0	KFCLFK	633	SETKNL	0	0	0	0	0	0	2		C
10	0	0	0	0	0	0	VSRSDR	604	AAHVKQ	1	1	0	0	0	0	0	0	0	0	0	0	KFCLFK	633	SETKNL	0	0	0	0	0	0	4		D
1	0	0	0	0	0	0	VSRSDR	604	AAHVKQ	1	1	0	0	0	0	0	0	0	0	0	0	KFCLFK	633	SETKNL	0	0	0	0	0	0	24		E
2	0	0	0	0	0	0	VSRSDR	604	AAHVKQ	1	1	0	0	0	0	0	0	0	0	0	0	FKSETK	637	NLLFND	0	0	0	0	0	0	4		F
3	0	0	0	0	0	0	VSRSDR	604	AAHVKQ	1	1	0	0	0	0	0	0	0	0	0	0	FKSETK	637	NLLFND	0	0	0	0	0	0	24		G
4	0	0	0	0	0	0	VSRSDR	604	AAHVKQ	1	1	0	0	0	0	0	0	0	0	0	0	KSETKN	638	LLFNDN	0	0	0	0	0	0	24		H
5	0	0	0	0	0	0	VSRSDR	604	AAHVKQ	1	1	0	0	0	0	0	0	0	0	0	0	ETKNLL	640	FNDNTE	0	0	0	0	0	0	24		I
6	0	0	0	0	0	0	LVLKGE	389	ADALNL	1	0	1	0	0	0	0	0	1	0	1	0	YLAVAV	438	VKKANE	0	0	0	1	0	0	4		K
7	1	0	1	0	0	0	AIAEKK	54	ADAVTL	1	0	1	0	0	0	0	0	0	0	0	0	EIYGTK	85	ESPQTH	0	0	0	0	0	0	4		L
8	0	0	0	0	0	0	TNGEST	558	ADWAKN	1	0	0	1	0	0	0	1	0	0	0	0	LAKLGG	653	RPTYEE	0	0	0	0	0	0	24		M
9	0	0	0	0	0	1	KLRPVA	79	AEIYGT	1	0	0	0	0	0	0	0	0	0	0	0	HTGLGR	121	SAGWII	0	1	0	0	0	0	24		N
20	0	0	0	1	0	0	RLCALC	506	AGDDQG	1	0	0	0	0	0	0	0	0	0	1	0	SCHLAV	591	APNHAV	1	0	0	0	1	0	24		P
1	0	0	0	0	0	0	GGMVFE	67	AGRDPY	1	0	0	0	0	0	0	0	1	1	0	0	PVAAEI	81	YGTKES	0	0	0	0	0	0	24		Q
2	0	0	0	0	0	0	GGMVFE	67	AGRDPY	1	0	0	0	0	0	0	0	0	0	0	0	ESPQTH	91	YYAVAV	0	0	1	0	1	0	24		R
3	0	0	0	0	0	0	GGMVFE	67	AGRDPY	1	0	0	0	0	0	0	0	0	0	0	0	SPQTHY	92	YAVAVV	0	1	0	1	0	0	24		S
4	0	0	0	0	0	0	DNTECL	649	AKLGGR	1	0	0	0	0	0	0	0	0	0	0	0	NLKKCS	676	TSPLLE	0	0	0	0	0	0	4		T
5	0	0	0	1	0	0	ESTADW	561	AKNLNR	1	0	0	0	0	0	0	0	0	0	0	0	VSRSDR	603	AAHVKQ	1	1	0	0	0	0	24		V
6	0	0	0	1	0	0	ESTADW	561	AKNLNR	1	0	0	0	0	0	0	0	0	0	0	0	GGRPTY	657	EEYLGT	0	0	0	0	0	0	24		W
7	0	0	0	0	0	0	LLFKDS	304	ALGFLR	1	0	0	0	0	0	1	0	0	0	0	0	ARYTRV	345	VWCAVG	0	0	0	1	0	0	4		Y
8	0	0	0	0	0	0	FFSQSC	492	APGADP	1	0	0	1	0	0	0	0	0	0	0	0	KNGKNC	625	PDKFCL	0	0	0	0	0	0	4
9	0	0	0	0	0	0	XXXXXX	1	APRKNV	1	0	0	0	0	0	0	1	0	0	0	1	IAEKKA	54	DAVTLD	0	1	0	0	0	0	24
30	0	0	0	0	0	0	XXXXXX	1	APRKNV	1	0	0	0	0	0	0	0	0	1	0	1	EKKADA	56	VTLDGG	0	0	0	0	0	0	24
1	0	0	0	0	0	0	XXXXXX	1	APRKNV	1	0	0	0	0	0	0	0	0	1	0	1	EKKADA	56	VTLDGG	0	0	0	0	0	0	24
2	0	0	0	0	0	0	XXXXXX	1	APRKNV	1	0	0	0	0	0	1	0	1	0	0	0	ADAVTL	59	DGGMVF	0	0	0	0	0	0	24
3	0	0	0	0	0	0	XXXXXX	1	APRKNV	1	0	0	0	0	0	1	0	0	0	0	0	AVTLDG	61	GMVFEA	0	0	0	0	0	1	24
4	0	0	0	0	0	0	XXXXXX	1	APRKNV	1	0	0	0	0	0	0	0	0	0	0	0	VTLDGG	62	MVFEAG	0	0	0	0	1	0	24
5	0	0	0	0	0	0	XXXXXX	1	APRKNV	1	0	0	0	0	0	0	0	0	0	0	0	DGGMVF	65	EAGRDP	0	1	0	0	0	0	24
6	0	0	0	0	0	0	XXXXXX	1	APRKNV	1	0	0	0	0	0	0	0	0	0	0	0	RDPYKL	74	RPVAAE	0	0	0	1	1	0	24
7	0	0	0	0	0	0	XXXXXX	1	APRKNV	1	0	0	0	0	0	0	0	0	0	0	1	KLRPVA	78	AEIYGT	1	0	0	0	0	0	24
8	0	0	0	0	0	0	XXXXXX	1	APRKNV	1	0	0	0	0	0	0	0	0	0	0	0	EIYGTK	85	ESPQTH	0	0	0	0	0	0	4
9	0	0	0	0	0	0	XXXXXX	1	APRKNV	1	0	0	0	0	0	0	0	0	0	0	0	EIYGTK	85	ESPQTH	0	0	0	0	0	0	24
40	0	0	0	0	0	0	XXXXXX	1	APRKNV	1	0	0	0	0	0	0	0	0	0	0	0	KESPQT	90	HYYAVA	0	0	0	1	0	1	24
1	0	0	0	0	0	0	XXXXXX	1	APRKNV	1	0	0	0	0	0	0	0	0	0	0	0	ESPQTH	91	YYAVAV	0	0	1	0	1	0	24
2	0	0	0	0	0	0	XXXXXX	1	APRKNV	1	0	0	0	0	0	0	0	0	0	0	0	ESPQTH	91	YYAVAV	0	0	1	0	1	0	24
3	0	0	0	0	0	0	XXXXXX	1	APRKNV	1	0	0	0	0	0	0	0	0	0	0	0	SPQTHY	92	YAVAVV	0	1	0	1	0	0	2
4	0	0	0	0	0	0	XXXXXX	1	APRKNV	1	0	0	0	0	0	0	0	0	0	0	0	SPQTHY	92	YAVAVV	0	1	0	1	0	0	24
5	0	0	0	0	0	0	XXXXXX	1	APRKNV	1	0	0	0	0	0	0	0	0	0	0	0	SPQTHY	92	YAVAVV	0	1	0	1	0	0	24
6	0	0	0	0	0	0	XXXXXX	1	APRKNV	1	0	0	0	0	0	0	0	0	0	0	0	SPQTHY	92	YAVAVV	0	1	0	1	0	0	24
7	0	0	0	0	0	0	XXXXXX	1	APRKNV	1	0	0	0	0	0	0	0	0	0	0	0	SPQTHY	92	YAVAVV	0	1	0	1	0	0	24
8	0	0	0	0	0	0	XXXXXX	1	APRKNV	1	0	0	0	0	0	0	0	0	0	0	0	SPQTHY	92	YAVAVV	0	1	0	1	0	0	24
9	0	0	0	0	0	0	XXXXXX	1	APRKNV	1	0	0	0	0	0	0	0	0	0	0	0	PQTHYY	93	AVAVVK	1	0	1	0	0	0	24
50	0	0	0	0	0	0	XXXXXX	1	APRKNV	1	0	0	0	0	0	0	0	0	0	0	1	CLQDGA	203	GDVAFV	0	0	0	1	0	0	2
1	0	0	0	0	0	0	XXXXXX	1	APRKNV	1	0	0	0	0	0	0	0	0	0	1	0	VPSHAV	255	VARSVD	0	1	0	0	0	0	2
2	0	0	0	0	0	0	WKLLSK	274	AQEKFG	1	0	0	0	0	0	0	0	0	1	0	0	KDSALG	306	FLRIPS	0	0	0	0	0	0	24
3	0	0	0	0	0	0	FKECHL	248	AQVPSH	1	0	0	0	0	0	0	0	0	0	0	0	GKNKSR	284	SFQLFG	0	0	0	0	0	0	24
4	0	0	0	0	0	0	PQTHYY	94	AVAVVK	1	0	1	0	0	0	0	0	0	0	0	0	PMGILR	133	PYLSWT	0	0	0	0	0	0	24
5	0	0	0	0	1	0	THYYAV	96	AVVKKG	1	0	0	0	0	0	0	1	0	0	0	0	SAGWII	127	PMGILR	0	0	0	0	0	0	24
6	0	0	0	0	1	0	THYYAV	96	AVVKKG	1	0	0	0	0	0	0	0	0	0	0	0	PMGILR	133	PYLSWT	0	0	0	0	0	0	24
7	0	0	0	0	1	0	THYYAV	96	AVVKKG	1	0	0	0	0	0	0	0	0	0	0	0	KCLQDG	202	AGDVAF	1	0	0	0	1	0	24
8	0	0	0	1	0	0	IYTAGK	405	CGLVPV	0	0	0	0	0	0	0	0	0	0	0	0	LTWNSL	451	KDKKSC	0	0	0	0	0	0	24
9	0	0	1	0	0	0	VDAFKE	245	CHLAQV	0	0	0	1	0	0	0	0	1	0	0	0	DSALYL	320	GSRYLT	0	0	0	0	0	0	4
60	0	0	1	0	0	0	VDAFKE	245	CHLAQV	0	0	0	1	0	0	0	0	1	0	0	0	DSALYL	320	GSRYLT	0	0	0	0	0	0	4
1	0	0	0	1	0	0	VTEAQS	587	CHLAVA	0	0	0	1	0	1	0	0	0	0	0	0	STSPLL	681	EACAFL	0	1	0	1	0	0	24
2	0	0	0	1	0	0	YSGAFK	198	CLQDGA	0	0	0	0	0	1	0	1	0	0	1	0	HAVVAR	258	SVDGKE	0	0	0	0	0	0	2
3	0	0	0	1	0	0	YSGAFK	198	CLQDGA	0	0	0	0	0	1	0	0	0	0	0	0	GKNKSR	284	SFQLFG	0	0	0	0	0	0	4
4	0	0	0	1	0	0	YSGAFK	198	CLQDGA	0	0	0	0	0	1	0	0	0	0	0	0	GKNKSR	284	SFQLFG	0	0	0	0	0	0	24
5	0	0	0	1	0	0	YSGAFK	198	CLQDGA	0	0	0	0	0	1	0	0	0	0	0	0	SPPGQR	296	DLLFKD	0	0	0	0	0	0	24
6	0	1	0	0	0	0	GAPSIT	36	CVRRAF	0	0	0	0	1	0	0	0	0	0	0	0	MGILRP	134	YLSWTE	0	0	0	0	0	0	2
7	0	1	0	0	0	0	GAPSIT	36	CVRRAF	0	0	0	0	1	0	0	0	0	0	0	0	GILRPY	135	LSWTES	0	0	0	0	0	0	2
8	1	0	0	0	0	0	AFKCLQ	201	DGAGDV	0	0	1	0	0	0	0	1	0	0	1	0	HAVVAR	258	SVDGKE	0	0	0	0	0	0	24
9	1	0	0	0	0	0	AFKCLQ	201	DGAGDV	0	0	1	0	0	0	0	0	0	0	0	0	GKNKSR	284	SFQLFG	0	0	0	0	0	0	24
70	0	0	0	0	0	0	SPPGQR	297	DLLFKD	0	0	0	0	0	0	0	0	0	0	0	0	KKCQQW	361	SQQSGQ	0	0	0	0	0	0	24
1	0	0	1	0	0	1	SCAPGA	496	DPKSRL	0	0	0	0	0	0	0	0	1	0	0	0	DWAKNL	564	NREDFR	0	0	0	0	0	0	24
2	0	0	0	0	0	0	GSNFQL	107	DQLQGR	0	0	0	0	0	0	0	0	0	0	0	1	FGYSGA	195	FKCLQD	0	0	0	0	0	0	24
3	0	0	0	1	0	0	PEKADR	225	DQYELL	0	0	0	0	0	0	0	0	0	0	0	0	DGKEDL	266	IWKLLS	0	0	0	0	0	0	24
4	0	0	0	0	0	1	NGESTA	559	DWAKNL	0	0	1	0	0	0	0	0	0	0	0	1	KPVTEA	584	QSCHLA	0	0	0	0	0	1	2
5	0	0	0	0	0	1	NGESTA	559	DWAKNL	0	0	1	0	0	0	0	0	0	0	0	1	KPVTEA	584	QSCHLA	0	0	0	0	0	1	4
6	0	0	0	0	0	1	NGESTA	559	DWAKNL	0	0	1	0	0	0	0	0	0	0	0	1	KPVTEA	584	QSCHLA	0	0	0	0	0	1	24
7	0	0	0	0	0	0	DGGMVF	66	EAGRDP	0	1	0	0	0	0	0	0	0	0	0	0	EIYGTK	85	ESPQTH	0	0	0	0	0	0	24
8	0	0	0	0	0	0	DGGMVF	66	EAGRDP	0	1	0	0	0	0	0	0	0	0	0	0	GTKESP	88	QTHYYA	0	0	0	0	0	1	24
9	0	0	0	0	0	0	DGGMVF	66	EAGRDP	0	1	0	0	0	0	0	0	0	0	0	0	KESPQT	90	HYYAVA	0	0	0	1	0	1	24
80	0	0	0	0	0	0	DGGMVF	66	EAGRDP	0	1	0	0	0	0	0	0	0	0	0	0	KESPQT	90	HYYAVA	0	0	0	1	0	1	24
1	0	0	0	0	0	0	DGGMVF	66	EAGRDP	0	1	0	0	0	0	0	0	0	0	0	0	SPQTHY	92	YAVAVV	0	1	0	1	0	0	2
2	0	0	0	0	0	0	DGGMVF	66	EAGRDP	0	1	0	0	0	0	0	0	0	0	0	0	SPQTHY	92	YAVAVV	0	1	0	1	0	0	2
3	0	0	0	0	0	0	DGGMVF	66	EAGRDP	0	1	0	0	0	0	0	0	0	0	0	0	SPQTHY	92	YAVAVV	0	1	0	1	0	0	4
4	0	0	0	0	0	0	DGGMVF	66	EAGRDP	0	1	0	0	0	0	0	0	0	0	0	0	SPQTHY	92	YAVAVV	0	1	0	1	0	0	4
5	0	0	0	0	0	0	DGGMVF	66	EAGRDP	0	1	0	0	0	0	0	0	0	0	0	0	SPQTHY	92	YAVAVV	0	1	0	1	0	0	24
6	0	0	0	0	0	0	DGGMVF	66	EAGRDP	0	1	0	0	0	0	0	0	0	0	0	0	SPQTHY	92	YAVAVV	0	1	0	1	0	0	24
7	0	0	0	0	0	0	DGGMVF	66	EAGRDP	0	1	0	0	0	0	0	0	0	0	0	0	SPQTHY	92	YAVAVV	0	1	0	1	0	0	24
8	0	0	0	0	0	0	DGGMVF	66	EAGRDP	0	1	0	0	0	0	0	0	0	0	0	0	SPQTHY	92	YAVAVV	0	1	0	1	0	0	24
9	0	0	0	0	0	0	DGGMVF	66	EAGRDP	0	1	0	0	0	0	0	0	0	0	0	0	SPQTHY	92	YAVAVV	0	1	0	1	0	0	24
90	0	0	0	0	0	0	DGGMVF	66	EAGRDP	0	1	0	0	0	0	0	0	0	0	0	0	PQTHYY	93	AVAVVK	1	0	1	0	0	0	24
1	1	0	0	0	0	0	AKNLNR	567	EDFRLL	0	0	0	0	0	0	0	0	0	0	0	0	VSRSDR	603	AAHVKQ	1	1	0	0	0	0	24
2	1	0	0	0	0	0	ADRDQY	228	ELLCLN	0	0	0	0	0	0	0	0	0	0	1	0	VPSHAV	255	VARSVD	0	1	0	0	0	0	2
3	1	0	0	0	0	0	ADRDQY	228	ELLCLN	0	0	0	0	0	0	0	1	0	0	1	0	HAVVAR	258	SVDGKE	0	0	0	0	0	0	24
4	0	0	0	0	0	0	KETTVF	216	ENLPEK	0	0	0	0	0	0	0	0	0	0	0	0	DRDQYE	228	LLCLNN	0	0	0	0	0	0	24
5	0	0	0	0	0	0	KETTVF	216	ENLPEK	0	0	0	0	0	0	0	1	0	0	0	0	DAFKEC	245	HLAQVP	0	0	1	0	0	0	4
6	0	0	0	0	0	0	KETTVF	216	ENLPEK	0	0	0	0	0	0	0	1	0	0	1	0	HAVVAR	258	SVDGKE	0	0	0	0	0	0	24
7	0	0	0	0	0	0	KETTVF	216	ENLPEK	0	0	0	0	0	0	0	1	0	0	1	0	HAVVAR	258	SVDGKE	0	0	0	0	0	0	24
8	0	0	0	0	0	0	KETTVF	216	ENLPEK	0	0	0	0	0	0	0	0	0	0	0	0	DLIWKL	270	LSKAQE	0	0	0	1	0	0	24
9	0	0	0	0	0	0	KETTVF	216	ENLPEK	0	0	0	0	0	0	0	0	0	0	0	0	WKLLSK	273	AQEKFG	1	0	0	0	0	0	2
100	0	0	0	0	0	0	KETTVF	216	ENLPEK	0	0	0	0	0	0	0	0	0	0	0	0	WKLLSK	273	AQEKFG	1	0	0	0	0	0	2
1	0	0	0	0	0	0	KETTVF	216	ENLPEK	0	0	0	0	0	0	0	0	0	0	0	0	WKLLSK	273	AQEKFG	1	0	0	0	0	0	2
2	0	0	0	0	0	0	KETTVF	216	ENLPEK	0	0	0	0	0	0	0	0	0	0	0	0	WKLLSK	273	AQEKFG	1	0	0	0	0	0	2
3	0	0	0	0	0	0	KETTVF	216	ENLPEK	0	0	0	0	0	0	0	0	0	0	0	0	WKLLSK	273	AQEKFG	1	0	0	0	0	0	2
4	0	0	0	0	0	0	KETTVF	216	ENLPEK	0	0	0	0	0	0	0	0	0	0	0	0	WKLLSK	273	AQEKFG	1	0	0	0	0	0	4
5	0	0	0	0	0	0	KETTVF	216	ENLPEK	0	0	0	0	0	0	0	0	0	0	0	0	WKLLSK	273	AQEKFG	1	0	0	0	0	0	4
6	0	0	0	0	0	0	KETTVF	216	ENLPEK	0	0	0	0	0	0	0	0	0	0	0	0	WKLLSK	273	AQEKFG	1	0	0	0	0	0	4
7	0	0	0	0	0	0	KETTVF	216	ENLPEK	0	0	0	0	0	0	0	0	0	0	0	0	WKLLSK	273	AQEKFG	1	0	0	0	0	0	4
8	0	0	0	0	0	0	KETTVF	216	ENLPEK	0	0	0	0	0	0	0	0	0	0	0	0	WKLLSK	273	AQEKFG	1	0	0	0	0	0	24
9	0	0	0	0	0	0	KETTVF	216	ENLPEK	0	0	0	0	0	0	0	0	0	0	0	0	WKLLSK	273	AQEKFG	1	0	0	0	0	0	24
110	0	0	0	0	0	0	KETTVF	216	ENLPEK	0	0	0	0	0	0	0	0	0	0	0	0	WKLLSK	273	AQEKFG	1	0	0	0	0	0	24
1	0	0	0	0	0	0	KETTVF	216	ENLPEK	0	0	0	0	0	0	0	0	0	0	0	0	WKLLSK	273	AQEKFG	1	0	0	0	0	0	24
2	0	0	0	0	0	0	KETTVF	216	ENLPEK	0	0	0	0	0	0	0	0	0	0	0	0	WKLLSK	273	AQEKFG	1	0	0	0	0	0	24
3	0	0	0	0	0	0	KETTVF	216	ENLPEK	0	0	0	0	0	0	0	0	0	0	0	0	WKLLSK	273	AQEKFG	1	0	0	0	0	0	24
4	0	0	0	0	0	0	KETTVF	216	ENLPEK	0	0	0	0	0	0	0	0	0	0	1	0	LLSKAQ	275	EKFGKN	0	0	0	0	0	0	24
5	0	0	0	0	0	0	LCKGEG	178	ENQCAC	0	0	0	0	1	0	0	0	0	0	0	0	GQRDLL	299	FKDSAL	0	0	0	0	1	0	2
6	0	0	0	0	0	1	LVPVLA	413	ENRKSS	0	0	0	0	0	0	0	0	0	0	0	0	FVKNDT	547	VWENTN	0	0	0	0	0	0	24
7	0	0	0	0	0	0	LDGGMV	65	FEAGRD	0	0	1	0	0	0	0	0	0	0	0	0	SPQTHY	92	YAVAVV	0	1	0	1	0	0	24
8	0	0	0	0	1	0	LHQQAL	618	FGKNGK	0	0	0	0	0	0	1	0	0	0	0	0	AKLGGR	654	PTYEEY	0	0	0	0	0	0	24
9	0	0	0	0	0	0	GQRDLL	300	FKDSAL	0	0	0	0	1	0	0	0	0	1	0	1	VTCATA	374	STTDDC	0	0	0	0	0	0	2
120	0	0	0	0	0	0	NLNRED	569	FRLLCL	0	0	0	0	0	0	0	1	0	0	0	0	HAVVSR	600	SDRAAH	0	0	0	1	1	0	2
1	0	0	0	0	0	0	NLNRED	569	FRLLCL	0	0	0	0	0	0	0	1	0	0	0	0	HAVVSR	600	SDRAAH	0	0	0	1	1	0	4
2	0	0	0	0	0	0	NLNRED	569	FRLLCL	0	0	0	0	0	0	0	1	0	0	0	0	HAVVSR	600	SDRAAH	0	0	0	1	1	0	24
3	0	0	0	0	0	0	NLNRED	569	FRLLCL	0	0	0	0	0	0	0	1	0	0	0	0	HAVVSR	600	SDRAAH	0	0	0	1	1	0	24
4	0	0	0	0	0	0	NLNRED	569	FRLLCL	0	0	0	0	0	0	0	0	0	0	0	0	VSRSDR	603	AAHVKQ	1	1	0	0	0	0	2
5	0	0	0	0	0	0	NLNRED	569	FRLLCL	0	0	0	0	0	0	0	0	0	0	0	0	VSRSDR	603	AAHVKQ	1	1	0	0	0	0	4
6	0	0	0	0	0	0	NLNRED	569	FRLLCL	0	0	0	0	0	0	0	0	0	0	0	0	VSRSDR	603	AAHVKQ	1	1	0	0	0	0	4
7	0	0	0	0	0	0	NLNRED	569	FRLLCL	0	0	0	0	0	0	0	0	0	0	0	0	VSRSDR	603	AAHVKQ	1	1	0	0	0	0	24
8	0	0	0	0	0	0	NLNRED	569	FRLLCL	0	0	0	0	0	0	0	0	0	0	0	0	VSRSDR	603	AAHVKQ	1	1	0	0	0	0	24
9	0	0	0	0	0	0	NLNRED	569	FRLLCL	0	0	0	0	0	0	0	0	0	0	0	0	VSRSDR	603	AAHVKQ	1	1	0	0	0	0	24
130	0	0	0	0	0	0	NLNRED	569	FRLLCL	0	0	0	0	0	0	0	0	0	0	0	0	VSRSDR	603	AAHVKQ	1	1	0	0	0	0	24
1	0	0	1	0	0	0	SCAFDE	486	FFSQSC	0	0	0	0	0	0	0	0	0	0	0	0	KEKYYG	525	YTGAFR	0	0	0	1	0	0	24
2	0	0	1	0	0	0	SCAFDE	486	FFSQSC	0	0	0	0	0	0	0	0	0	1	0	0	YTGAFR	531	CLAEDV	0	0	1	0	0	0	24
3	0	0	0	0	0	0	PYFGYS	194	GAFKCL	0	1	0	0	0	0	0	0	0	0	0	1	NLPEKA	222	DRDQYE	0	0	0	0	0	0	2
4	0	0	0	0	0	0	FKCLQD	202	GAGDVA	0	1	0	0	0	1	0	0	0	0	0	0	PPGQRD	297	LLFKDS	0	0	0	0	0	0	24
5	0	0	0	0	0	0	WRMKKL	30	GAPSIT	0	1	0	0	0	0	0	0	0	0	0	0	ESPQTH	91	YYAVAV	0	0	1	0	1	0	24
6	0	0	0	0	0	1	CLQDGA	204	GDVAFV	0	0	0	1	0	0	0	0	0	0	0	0	PGQRDL	298	LFKDSA	0	0	0	0	0	1	24
7	0	0	0	0	0	0	VWENTN	554	GESTAD	0	0	0	0	1	0	0	0	0	0	0	0	VSRSDR	603	AAHVKQ	1	1	0	0	0	0	24
8	0	0	0	0	0	1	GMVFEA	68	GRDPYK	0	0	0	0	0	0	0	0	0	0	0	0	ESPQTH	91	YYAVAV	0	0	1	0	1	0	24
9	0	0	0	0	0	0	QLDQLQ	111	GRKSCH	0	0	0	0	0	0	0	0	0	0	0	0	LEPLQG	147	AVAKFF	1	0	1	0	0	0	24
140	0	0	0	0	0	1	GLGRSA	124	GWIIPM	0	0	0	0	0	0	0	0	0	1	0	0	NQCACS	184	SREPYF	0	0	0	0	0	0	24
1	0	0	1	0	0	0	TEAQSC	588	HLAVAP	0	0	1	0	1	0	0	0	0	0	0	0	VSRSDR	603	AAHVKQ	1	1	0	0	0	0	24
2	0	0	0	0	0	0	KESPQT	91	HYYAVA	0	0	0	1	0	1	0	0	0	0	0	0	HTGLGR	121	SAGWII	0	1	0	0	0	0	24
3	0	0	0	0	0	0	KESPQT	91	HYYAVA	0	0	0	1	0	1	0	0	0	0	0	0	HTGLGR	121	SAGWII	0	1	0	0	0	0	24
4	1	0	0	0	0	0	ALGFLR	310	IPSKVD	0	0	0	0	0	0	0	0	0	0	0	0	LGSRYL	325	TTLKNL	0	0	0	0	0	0	2
5	0	0	0	0	0	0	STTDDC	381	IVLVLK	0	0	0	0	0	0	0	0	0	0	0	0	KKSCHT	459	AVDRTA	1	0	0	0	0	1	24
6	0	0	0	0	0	0	DGKEDL	267	IWKLLS	0	0	0	0	0	0	0	0	0	0	0	0	GKNKSR	284	SFQLFG	0	0	0	0	0	0	4
7	0	0	0	0	0	0	DGKEDL	267	IWKLLS	0	0	0	0	0	0	0	0	0	0	0	0	GKNKSR	284	SFQLFG	0	0	0	0	0	0	4
8	0	0	0	0	0	0	FENLPE	221	KADRDQ	0	1	0	0	0	0	0	0	0	0	0	0	LKDKKS	456	CHTAVD	0	0	0	1	0	0	2
9	0	0	0	0	0	0	IWKLLS	273	KAQEKF	0	1	0	0	0	0	0	0	0	0	0	0	PGQRDL	298	LFKDSA	0	0	0	0	0	1	24
150	0	0	0	0	0	0	KCVPNS	520	KEKYYG	0	0	0	0	0	0	1	0	0	0	0	0	AKNLNR	566	EDFRLL	0	0	0	0	0	0	2
1	0	1	0	1	0	0	LAVAVV	440	KKANEG	0	0	1	0	0	0	0	0	0	0	0	0	GWNIPM	471	GLIVNQ	0	0	0	0	0	0	24
2	0	0	0	0	0	0	WQWRMK	28	KLGAPS	0	0	0	1	0	0	1	0	1	0	0	0	AIAEKK	53	ADAVTL	1	0	1	0	0	0	4
3	1	0	0	0	0	0	AGRDPY	73	KLRPVA	0	0	0	0	0	1	0	0	0	0	0	0	KSCHTG	118	LGRSAG	0	0	0	0	1	0	24
4	1	0	0	0	0	0	AQEKFG	280	KNKSRS	0	0	0	0	0	0	0	0	0	0	0	0	LGSRYL	325	TTLKNL	0	0	0	0	0	0	24
5	0	0	0	0	0	0	RYLTTL	329	KNLRET	0	0	0	0	0	0	0	0	0	0	0	0	PEEQKK	357	CQQWSQ	0	0	0	0	0	0	2
6	0	0	0	0	0	0	CLDGTR	579	KPVTEA	0	0	0	0	0	1	0	1	0	0	0	0	HAVVSR	600	SDRAAH	0	0	0	1	1	0	2
7	1	0	0	0	0	0	AFKECH	247	LAQVPS	0	1	0	0	0	0	0	0	0	0	0	0	KFGKNK	282	SRSFQL	0	0	0	0	0	0	2
8	1	0	0	0	0	0	AFKECH	247	LAQVPS	0	1	0	0	0	0	0	0	0	0	0	0	KFGKNK	282	SRSFQL	0	0	0	0	0	0	4
9	0	0	0	0	0	0	REDFRL	572	LCLDGT	0	0	0	0	0	0	0	0	0	0	0	0	VSRSDR	603	AAHVKQ	1	1	0	0	0	0	2
160	0	0	0	0	0	0	REDFRL	572	LCLDGT	0	0	0	0	0	0	0	0	0	0	0	0	VSRSDR	603	AAHVKQ	1	1	0	0	0	0	4
1	0	0	0	0	0	0	REDFRL	572	LCLDGT	0	0	0	0	0	0	0	0	0	0	0	0	VSRSDR	603	AAHVKQ	1	1	0	0	0	0	4
2	0	0	0	0	0	0	REDFRL	572	LCLDGT	0	0	0	0	0	0	0	0	0	0	0	0	VSRSDR	603	AAHVKQ	1	1	0	0	0	0	24
3	0	0	0	0	0	0	REDFRL	572	LCLDGT	0	0	0	0	0	0	0	0	0	0	0	0	VSRSDR	603	AAHVKQ	1	1	0	0	0	0	24
4	0	1	0	1	0	0	KADAVT	59	LDGGMV	0	0	0	0	0	0	0	0	0	0	0	0	SPQTHY	92	YAVAVV	0	1	0	1	0	0	24
5	0	1	0	1	0	0	KADAVT	59	LDGGMV	0	0	0	0	0	0	1	0	0	0	0	1	AKFFSA	155	SCVPCI	0	0	0	0	0	0	24
6	0	0	0	0	0	0	DFRLLC	574	LDGTRK	0	0	0	0	0	0	0	0	0	0	0	0	VSRSDR	603	AAHVKQ	1	1	0	0	0	0	2
7	0	0	0	1	0	0	VDSALY	320	LGSRYL	0	0	0	0	0	0	0	0	0	0	0	0	TLKNLR	332	ETAEEV	0	0	1	0	0	0	4
8	1	0	0	1	0	0	ADWAKN	564	LNREDF	0	0	0	0	0	0	0	0	0	0	0	0	VSRSDR	603	AAHVKQ	1	1	0	0	0	0	24
9	0	0	0	0	0	0	TTVFEN	218	LPEKAD	0	0	0	0	1	0	0	0	0	0	0	0	GKNKSR	284	SFQLFG	0	0	0	0	0	0	4
170	0	0	0	0	0	0	TTVFEN	218	LPEKAD	0	0	0	0	1	0	0	0	0	0	0	0	GKNKSR	284	SFQLFG	0	0	0	0	0	0	4
1	0	0	1	0	0	0	DSALGF	308	LRIPSK	0	0	0	0	0	0	1	0	0	0	0	0	ALYLGS	322	RYLTTL	0	0	0	0	0	0	24
2	0	0	1	0	0	0	DSALGF	308	LRIPSK	0	0	0	0	0	0	0	0	0	0	0	0	YLGSRY	324	LTTLKN	0	0	0	0	0	0	24
3	0	0	1	0	0	0	DSALGF	308	LRIPSK	0	0	0	0	0	0	1	0	0	0	0	0	ASTTDD	379	CIVLVL	0	0	0	0	0	0	24
4	0	0	1	0	0	0	DSALGF	308	LRIPSK	0	0	0	0	0	0	0	0	0	0	1	0	VPVLAE	413	NRKSSK	0	0	0	0	0	0	24
5	0	0	0	0	0	0	DLIWKL	271	LSKAQE	0	0	0	1	0	0	0	0	0	0	0	0	FGSPPG	294	QRDLLF	0	0	0	0	0	0	24
6	0	0	0	0	0	0	DLIWKL	271	LSKAQE	0	0	0	1	0	0	0	0	0	0	0	0	PPGQRD	297	LLFKDS	0	0	0	0	0	0	24
7	0	0	0	0	0	0	DLIWKL	271	LSKAQE	0	0	0	1	0	0	0	0	0	0	0	0	PGQRDL	298	LFKDSA	0	0	0	0	0	1	24
8	0	0	0	0	0	0	DLIWKL	271	LSKAQE	0	0	0	1	0	0	0	0	0	0	0	0	RDLLFK	301	DSALGF	0	0	1	0	0	0	24
9	0	0	1	0	0	0	DWAKNL	565	NREDFR	0	0	0	0	0	0	0	0	1	0	0	0	CLAKLG	652	GRPTYE	0	0	0	0	0	0	24
180	0	0	0	0	0	0	NEGLTW	449	NSLKDK	0	0	0	0	0	0	0	0	0	0	0	0	MGLIVN	476	QTGSCA	0	0	0	0	0	1	2
1	0	0	0	0	0	0	NEGLTW	449	NSLKDK	0	0	0	0	0	0	0	0	0	0	0	0	MGLIVN	476	QTGSCA	0	0	0	0	0	1	4
2	0	0	0	0	0	0	NEGLTW	449	NSLKDK	0	0	0	0	0	0	0	0	0	0	0	0	MGLIVN	476	QTGSCA	0	0	0	0	0	1	24
3	0	0	0	0	0	0	ELLCLN	234	NSRAPV	0	0	0	1	0	0	1	0	0	0	0	0	ALGFLR	309	IPSKVD	0	0	0	0	0	0	4
4	0	0	1	0	0	0	FEAGRD	71	PYKLRP	0	0	0	0	0	0	0	0	0	0	0	0	EIYGTK	85	ESPQTH	0	0	0	0	0	0	24
5	0	0	1	0	0	0	FEAGRD	71	PYKLRP	0	0	0	0	0	0	0	0	0	0	0	0	SPQTHY	92	YAVAVV	0	1	0	1	0	0	24
6	1	0	0	0	0	0	AVGPEE	355	QKKCQQ	0	0	0	0	0	0	0	0	0	0	0	1	VLKGEA	389	DALNLD	0	1	0	0	0	0	24
7	0	0	0	0	0	0	KQVLLH	614	QQALFG	0	0	1	0	0	0	0	0	0	0	0	0	ETKNLL	640	FNDNTE	0	0	0	0	0	0	4
8	0	0	0	0	0	1	KPVTEA	585	QSCHLA	0	0	0	0	0	1	0	0	0	0	0	0	CSTSPL	680	LEACAF	0	0	1	0	1	0	24
9	0	0	0	0	1	0	MVFEAG	69	RDPYKL	0	0	0	0	0	0	0	0	0	0	0	0	GQRDLL	299	FKDSAL	0	0	0	0	1	0	4
190	0	1	0	0	0	0	SALGFL	309	RIPSKV	0	0	0	0	0	0	0	0	0	0	0	0	YLGSRY	324	LTTLKN	0	0	0	0	0	0	24
1	0	1	0	0	0	0	SALGFL	309	RIPSKV	0	0	0	0	0	0	1	0	0	0	0	0	AVGPEE	354	QKKCQQ	0	0	0	0	0	0	24
2	0	0	0	0	1	0	XXXXAP	3	RKNVRW	0	0	0	0	0	0	0	0	0	1	0	1	HYYAVA	96	VVKKGS	0	0	0	0	0	0	4
3	0	0	0	0	0	0	RDPYKL	75	RPVAAE	0	0	0	1	1	0	0	0	0	0	0	0	SPQTHY	92	YAVAVV	0	1	0	1	0	0	24
4	0	0	1	0	0	1	SHAVVA	258	RSVDGK	0	0	0	0	0	0	0	0	0	0	0	0	GKNKSR	284	SFQLFG	0	0	0	0	0	0	4
5	1	0	0	0	0	0	APRKNV	7	RWCTIS	0	0	0	0	0	0	0	1	0	0	0	0	VAVVKK	100	GSNFQL	0	0	0	0	0	0	2
6	0	0	0	0	0	0	EWFKCR	21	RWQWRM	0	0	0	0	0	0	0	0	0	0	0	0	ITCVRR	39	AFALEC	1	0	1	0	0	0	2
7	1	0	0	0	0	1	AEEVKA	341	RYTRVV	0	0	0	0	0	0	0	0	0	0	0	0	WSQQSG	366	QNVTCA	0	0	0	0	0	1	24
8	1	0	0	0	0	1	AKFFSA	156	SCVPCI	0	0	0	0	0	0	0	1	0	0	0	0	CACSSR	186	EPYFGY	0	0	0	0	0	0	24
9	0	0	0	0	0	0	LIWKLL	272	SKAQEK	0	0	1	0	0	0	0	0	0	0	0	0	GKNKSR	284	SFQLFG	0	0	0	0	0	0	4
200	0	0	0	0	0	0	LIWKLL	272	SKAQEK	0	0	1	0	0	0	0	0	0	0	0	0	GKNKSR	284	SFQLFG	0	0	0	0	0	0	4
1	0	0	0	0	0	0	LIWKLL	272	SKAQEK	0	0	1	0	0	0	0	0	0	0	0	0	GKNKSR	284	SFQLFG	0	0	0	0	0	0	4
2	0	0	0	0	0	0	LIWKLL	272	SKAQEK	0	0	1	0	0	0	0	0	0	0	0	0	GKNKSR	284	SFQLFG	0	0	0	0	0	0	24
3	0	0	0	0	0	0	LLCLNN	235	SRAPVD	0	0	1	0	0	0	0	0	0	0	0	0	RSVDGK	263	EDLIWK	0	0	0	0	0	0	2
4	0	0	0	0	0	0	KFGKNK	283	SRSFQL	0	0	0	0	0	0	0	0	0	0	0	0	LLFKDS	303	ALGFLR	1	0	0	0	0	0	2
5	0	1	0	0	1	0	HAVVAR	259	SVDGKE	0	0	0	0	0	0	0	0	0	0	0	0	GKNKSR	284	SFQLFG	0	0	0	0	0	0	2
6	0	1	0	0	1	0	HAVVAR	259	SVDGKE	0	0	0	0	0	0	0	0	0	0	0	0	GKNKSR	284	SFQLFG	0	0	0	0	0	0	2
7	0	1	0	0	1	0	HAVVAR	259	SVDGKE	0	0	0	0	0	0	0	0	0	0	0	0	GKNKSR	284	SFQLFG	0	0	0	0	0	0	2
8	0	1	0	0	1	0	HAVVAR	259	SVDGKE	0	0	0	0	0	0	0	0	0	0	0	0	GKNKSR	284	SFQLFG	0	0	0	0	0	0	2
9	0	1	0	0	1	0	HAVVAR	259	SVDGKE	0	0	0	0	0	0	0	0	0	0	0	0	GKNKSR	284	SFQLFG	0	0	0	0	0	0	2
210	0	1	0	0	1	0	HAVVAR	259	SVDGKE	0	0	0	0	0	0	0	0	0	0	0	0	GKNKSR	284	SFQLFG	0	0	0	0	0	0	4
1	0	1	0	0	1	0	HAVVAR	259	SVDGKE	0	0	0	0	0	0	0	0	0	0	0	0	GKNKSR	284	SFQLFG	0	0	0	0	0	0	4
2	0	1	0	0	1	0	HAVVAR	259	SVDGKE	0	0	0	0	0	0	0	0	0	0	0	0	GKNKSR	284	SFQLFG	0	0	0	0	0	0	4
3	0	1	0	0	1	0	HAVVAR	259	SVDGKE	0	0	0	0	0	0	0	0	0	0	0	0	GKNKSR	284	SFQLFG	0	0	0	0	0	0	4
4	0	1	0	0	1	0	HAVVAR	259	SVDGKE	0	0	0	0	0	0	0	0	0	0	0	0	GKNKSR	284	SFQLFG	0	0	0	0	0	0	24
5	0	1	0	0	1	0	HAVVAR	259	SVDGKE	0	0	0	0	0	0	0	0	0	0	0	0	GKNKSR	284	SFQLFG	0	0	0	0	0	0	24
6	0	1	0	0	1	0	HAVVAR	259	SVDGKE	0	0	0	0	0	0	0	0	0	0	0	0	GKNKSR	284	SFQLFG	0	0	0	0	0	0	24
7	0	1	0	0	1	0	HAVVAR	259	SVDGKE	0	0	0	0	0	0	0	0	0	0	0	0	GKNKSR	284	SFQLFG	0	0	0	0	0	0	24
8	0	1	0	0	1	0	HAVVAR	259	SVDGKE	0	0	0	0	0	0	0	0	0	0	0	0	GKNKSR	284	SFQLFG	0	0	0	0	0	0	24
9	0	1	0	0	1	0	HAVVAR	259	SVDGKE	0	0	0	0	0	0	0	0	0	0	0	0	GKNKSR	284	SFQLFG	0	0	0	0	0	0	24
220	0	1	0	0	1	0	HAVVAR	259	SVDGKE	0	0	0	0	0	0	0	0	0	0	0	0	SPPGQR	296	DLLFKD	0	0	0	0	0	0	24
1	0	1	0	0	1	0	HAVVAR	259	SVDGKE	0	0	0	0	0	0	0	0	0	0	0	0	PPGQRD	297	LLFKDS	0	0	0	0	0	0	24
2	0	1	0	0	1	0	HAVVAR	259	SVDGKE	0	0	0	0	0	0	0	0	0	0	0	0	PPGQRD	297	LLFKDS	0	0	0	0	0	0	24
3	0	1	0	0	1	0	HAVVAR	259	SVDGKE	0	0	0	0	0	0	0	0	0	0	0	0	PGQRDL	298	LFKDSA	0	0	0	0	0	1	24
4	0	1	0	0	1	0	HAVVAR	259	SVDGKE	0	0	0	0	0	0	0	0	0	0	0	0	PGQRDL	298	LFKDSA	0	0	0	0	0	1	24
5	0	1	0	0	1	0	HAVVAR	259	SVDGKE	0	0	0	0	0	0	0	0	0	0	0	0	RDLLFK	301	DSALGF	0	0	1	0	0	0	24
6	0	0	0	0	0	0	GTRKPV	582	TEAQSC	0	0	1	0	0	0	0	0	0	0	0	0	STSPLL	681	EACAFL	0	1	0	1	0	0	24
7	0	0	0	0	0	0	LLFNDN	645	TECLAK	0	0	0	0	1	0	0	0	0	0	0	0	LKKCST	677	SPLLEA	0	0	0	0	0	1	4
8	0	0	0	0	0	0	LLFNDN	645	TECLAK	0	0	0	0	1	0	0	0	0	0	0	0	LKKCST	677	SPLLEA	0	0	0	0	0	1	24
9	0	0	0	0	0	0	LLFNDN	645	TECLAK	0	0	0	0	1	0	0	0	0	1	0	1	LLEACA	685	FLTR	0	0	0	0	0	0	2
230	0	0	0	0	0	0	RPYLSW	139	TESLEP	0	0	0	0	0	0	0	0	0	0	1	0	IDRQAY	166	PNLCQL	0	0	0	0	0	0	2
1	0	0	1	0	1	0	KKADAV	58	TLDGGM	0	0	0	0	0	0	0	0	0	0	0	0	KSCHTG	118	LGRSAG	0	0	0	0	1	0	2
2	0	0	1	0	1	0	KKADAV	58	TLDGGM	0	0	0	0	0	0	0	0	0	0	0	0	KSCHTG	118	LGRSAG	0	0	0	0	1	0	24
3	0	0	1	0	1	0	KKADAV	58	TLDGGM	0	0	0	0	0	0	0	0	1	0	0	0	FSASCV	158	PCIDRQ	0	0	0	0	0	0	4
4	0	0	1	0	1	0	TCATAS	376	TTDDCI	0	0	0	0	0	0	0	0	0	0	0	0	LIVNQT	478	GSCAFD	0	0	0	1	0	0	4
5	0	0	1	0	1	0	TCATAS	376	TTDDCI	0	0	0	0	0	0	0	0	0	0	0	0	LIVNQT	478	GSCAFD	0	0	0	1	0	0	4
6	0	0	0	0	0	0	PYKLRP	77	VAAEIY	0	1	1	0	0	0	0	0	0	0	0	0	KKGSNF	104	QLDQLQ	0	0	0	0	0	0	2
7	0	0	0	0	0	0	PYKLRP	77	VAAEIY	0	1	1	0	0	0	0	0	0	0	0	0	KKGSNF	104	QLDQLQ	0	0	0	0	0	0	24
8	1	0	0	1	0	0	AVVARS	260	VDGKED	0	0	0	0	0	0	0	0	0	0	0	0	PGQRDL	298	LFKDSA	0	0	0	0	0	1	24
9	0	0	0	0	0	0	TLDGGM	64	VFEAGR	0	0	0	1	0	0	0	0	0	0	0	0	EIYGTK	85	ESPQTH	0	0	0	0	0	0	4
240	0	0	0	0	0	0	TLDGGM	64	VFEAGR	0	0	0	1	0	0	0	0	0	0	0	1	QTHYYA	94	VAVVKK	0	1	0	0	0	0	24
1	0	0	0	0	0	0	FVKETT	214	VFENLP	0	0	0	0	0	0	0	1	0	0	1	0	HAVVAR	258	SVDGKE	0	0	0	0	0	0	24
2	0	0	0	0	0	0	FVKETT	214	VFENLP	0	0	0	0	0	0	0	0	0	0	0	0	GKNKSR	284	SFQLFG	0	0	0	0	0	0	24
3	0	0	0	0	0	0	FVKETT	214	VFENLP	0	0	0	0	0	0	0	0	0	0	0	0	GKNKSR	284	SFQLFG	0	0	0	0	0	0	24
4	0	0	0	1	0	0	RCLAED	537	VGDVAF	0	0	0	0	1	0	0	0	0	0	0	0	CLFKSE	635	TKNLLF	0	0	0	0	0	0	4
5	1	0	0	0	1	0	AGDVAF	209	VKETTV	0	0	0	0	0	0	0	0	0	0	0	0	WKLLSK	273	AQEKFG	1	0	0	0	0	0	2
6	1	0	0	0	1	0	AGDVAF	209	VKETTV	0	0	0	0	0	0	0	0	0	0	0	0	WKLLSK	273	AQEKFG	1	0	0	0	0	0	4
7	1	0	0	0	1	0	AGDVAF	209	VKETTV	0	0	0	0	0	0	0	0	0	0	0	0	WKLLSK	273	AQEKFG	1	0	0	0	0	0	24
8	1	0	0	0	1	0	AGDVAF	209	VKETTV	0	0	0	0	0	0	0	0	0	0	1	0	LLSKAQ	275	EKFGKN	0	0	0	0	0	0	24
9	1	0	0	0	1	0	AGDVAF	209	VKETTV	0	0	0	0	0	0	0	0	0	0	1	0	LLSKAQ	275	EKFGKN	0	0	0	0	0	0	24
250	0	0	0	0	1	0	GESTAD	560	WAKNLN	0	1	0	0	0	0	0	0	1	1	0	0	DRAAHV	607	KQVLLH	0	0	0	0	0	0	2
1	0	0	0	0	0	0	KCRRWQ	24	WRMKKL	0	0	0	0	0	0	0	0	0	0	0	0	CHTGLG	120	RSAGWI	0	0	1	0	0	0	24
2	0	0	0	0	0	0	LRPYLS	138	WTESLE	0	0	0	0	0	0	0	0	1	0	1	0	QGAVAK	151	FFSASC	0	0	0	1	0	0	2
3	0	0	0	0	0	0	SPQTHY	93	YAVAVV	0	1	0	1	0	0	0	0	0	0	0	0	DQLQGR	112	KSCHTG	0	0	0	0	0	0	24
4	0	0	0	0	0	0	SPQTHY	93	YAVAVV	0	1	0	1	0	0	0	0	1	0	0	0	RSAGWI	126	IPMGIL	0	0	0	0	0	0	24
5	0	0	0	0	0	0	SPQTHY	93	YAVAVV	0	1	0	1	0	0	0	0	1	0	0	0	FSASCV	158	PCIDRQ	0	0	0	0	0	0	24
6	0	0	0	0	0	0	SPQTHY	93	YAVAVV	0	1	0	1	0	0	1	0	0	0	0	0	ASCVPC	160	IDRQAY	0	0	0	0	1	0	24
7	0	0	0	0	0	0	SPQTHY	93	YAVAVV	0	1	0	1	0	0	0	0	0	0	0	0	QLCKGE	176	GENQCA	0	0	0	0	0	1	24
8	0	0	0	0	0	0	LYLGSR	324	YLTTLK	0	0	0	0	0	0	0	0	0	0	0	0	TRVVWC	348	AVGPEE	1	0	0	0	0	0	2
9	0	0	0	0	0	0	LYLGSR	324	YLTTLK	0	0	0	0	0	0	0	0	0	0	0	0	TRVVWC	348	AVGPEE	1	0	0	0	0	0	4
260	0	0	0	0	0	0	LYLGSR	324	YLTTLK	0	0	0	0	0	0	0	0	0	0	0	0	TRVVWC	348	AVGPEE	1	0	0	0	0	0	4
1	0	0	0	0	0	0	LYLGSR	324	YLTTLK	0	0	0	0	0	0	0	0	0	0	0	0	TRVVWC	348	AVGPEE	1	0	0	0	0	0	24
	22	28	20	17	38	13				57	44	20	22	13	11	12	17	13	15	16	16				50	49	17	40	21	22

## Sheet: Cysteine
#	P6	P5	P4	P3	P2	P1	P hexa-peptide	Start aa #	P’ hexa-peptide	P1'	P2'	P3'	P4'	P5'	P6'	P6	P5	P4	P3	P2	P1	P hexa-peptide	Stop aa #	P’ hexa-peptide	P1'	P2'	P3'	P4'	P5'	P6'	hr
1	0	0	0	0	0	0	VSRSDR	604	AAHVKQ	0	0	0	0	0	0	0	0	0	0	0	0	HQQALF	618	GKNGKN	0	0	0	0	0	0	2				APRKNVRWCTISQPEWFKCRRWQWRMKKLGAPSITCVRRAFALECIRAIAEKKADAVTLDGGMVFEAGRDPYKLRPVAAEIYGTKESPQTHYYAVAVVKKGSNFQLDQLQGRKSCHTGLGRSAGWIIPMGILRPYLSWTESLEPLQGAVAKFFSASCVPCIDRQAYPNLCQLCKGEGENQCACSSREPYFGYSGAFKCLQDGAGDVAFVKETTVFENLPEKADRDQYELLCLNNSRAPVDAFKECHLAQVPSHAVVARSVDGKEDLIWKLLSKAQEKFGKNKSRSFQLFGSPPGQRDLLFKDSALGFLRIPSKVDSALYLGSRYLTTLKNLRETAEEVKARYTRVVWCAVGPEEQKKCQQWSQQSGQNVTCATASTTDDCIVLVLKGEADALNLDGGYI…
2	0	0	0	0	0	0	VSRSDR	604	AAHVKQ	0	0	0	0	0	0	0	0	0	0	0	0	HQQALF	618	GKNGKN	0	0	0	0	0	0	2
3	0	0	0	0	0	0	VSRSDR	604	AAHVKQ	0	0	0	0	0	0	0	0	0	0	0	0	HQQALF	618	GKNGKN	0	0	0	0	0	0	4			=IF(MID(D2, 1,1) ="A",1,0)
4	0	0	0	0	0	0	VSRSDR	604	AAHVKQ	0	0	0	0	0	0	0	0	0	0	0	0	HQQALF	618	GKNGKN	0	0	0	0	0	0	4
5	0	0	0	0	0	0	VSRSDR	604	AAHVKQ	0	0	0	0	0	0	0	0	0	0	0	0	HQQALF	618	GKNGKN	0	0	0	0	0	0	24		APRKNV
6	0	0	0	0	0	0	VSRSDR	604	AAHVKQ	0	0	0	0	0	0	1	0	0	0	0	1	CPDKFC	630	LFKSET	0	0	0	0	0	0	24
7	0	0	0	0	0	0	VSRSDR	604	AAHVKQ	0	0	0	0	0	0	1	0	0	0	0	1	CPDKFC	630	LFKSET	0	0	0	0	0	0	24		Amino Acid	P6	P5	P4	P3	P2	P1	P1'	P2'	P3'	P4'	P5'	P6'
8	0	0	0	0	0	0	VSRSDR	604	AAHVKQ	0	0	0	0	0	0	0	0	0	0	1	0	PDKFCL	631	FKSETK	0	0	0	0	0	0	24		A
9	0	0	0	0	0	0	VSRSDR	604	AAHVKQ	0	0	0	0	0	0	0	0	1	0	0	0	KFCLFK	633	SETKNL	0	0	0	0	0	0	2		C
10	0	0	0	0	0	0	VSRSDR	604	AAHVKQ	0	0	0	0	0	0	0	0	1	0	0	0	KFCLFK	633	SETKNL	0	0	0	0	0	0	4		D
1	0	0	0	0	0	0	VSRSDR	604	AAHVKQ	0	0	0	0	0	0	0	0	1	0	0	0	KFCLFK	633	SETKNL	0	0	0	0	0	0	24		E
2	0	0	0	0	0	0	VSRSDR	604	AAHVKQ	0	0	0	0	0	0	0	0	0	0	0	0	FKSETK	637	NLLFND	0	0	0	0	0	0	4		F
3	0	0	0	0	0	0	VSRSDR	604	AAHVKQ	0	0	0	0	0	0	0	0	0	0	0	0	FKSETK	637	NLLFND	0	0	0	0	0	0	24		G
4	0	0	0	0	0	0	VSRSDR	604	AAHVKQ	0	0	0	0	0	0	0	0	0	0	0	0	KSETKN	638	LLFNDN	0	0	0	0	0	0	24		H
5	0	0	0	0	0	0	VSRSDR	604	AAHVKQ	0	0	0	0	0	0	0	0	0	0	0	0	ETKNLL	640	FNDNTE	0	0	0	0	0	0	24		I
6	0	0	0	0	0	0	LVLKGE	389	ADALNL	0	0	0	0	0	0	0	0	0	0	0	0	YLAVAV	438	VKKANE	0	0	0	0	0	0	4		K
7	0	0	0	0	0	0	AIAEKK	54	ADAVTL	0	0	0	0	0	0	0	0	0	0	0	0	EIYGTK	85	ESPQTH	0	0	0	0	0	0	4		L
8	0	0	0	0	0	0	TNGEST	558	ADWAKN	0	0	0	0	0	0	0	0	0	0	0	0	LAKLGG	653	RPTYEE	0	0	0	0	0	0	24		M
9	0	0	0	0	0	0	KLRPVA	79	AEIYGT	0	0	0	0	0	0	0	0	0	0	0	0	HTGLGR	121	SAGWII	0	0	0	0	0	0	24		N
20	0	0	1	0	0	1	RLCALC	506	AGDDQG	0	0	0	0	0	0	0	1	0	0	0	0	SCHLAV	591	APNHAV	0	0	0	0	0	0	24		P
1	0	0	0	0	0	0	GGMVFE	67	AGRDPY	0	0	0	0	0	0	0	0	0	0	0	0	PVAAEI	81	YGTKES	0	0	0	0	0	0	24		Q
2	0	0	0	0	0	0	GGMVFE	67	AGRDPY	0	0	0	0	0	0	0	0	0	0	0	0	ESPQTH	91	YYAVAV	0	0	0	0	0	0	24		R
3	0	0	0	0	0	0	GGMVFE	67	AGRDPY	0	0	0	0	0	0	0	0	0	0	0	0	SPQTHY	92	YAVAVV	0	0	0	0	0	0	24		S
4	0	0	0	0	1	0	DNTECL	649	AKLGGR	0	0	0	0	0	0	0	0	0	0	1	0	NLKKCS	676	TSPLLE	0	0	0	0	0	0	4		T
5	0	0	0	0	0	0	ESTADW	561	AKNLNR	0	0	0	0	0	0	0	0	0	0	0	0	VSRSDR	603	AAHVKQ	0	0	0	0	0	0	24		V
6	0	0	0	0	0	0	ESTADW	561	AKNLNR	0	0	0	0	0	0	0	0	0	0	0	0	GGRPTY	657	EEYLGT	0	0	0	0	0	0	24		W
7	0	0	0	0	0	0	LLFKDS	304	ALGFLR	0	0	0	0	0	0	0	0	0	0	0	0	ARYTRV	345	VWCAVG	0	0	1	0	0	0	4		Y
8	0	0	0	0	0	1	FFSQSC	492	APGADP	0	0	0	0	0	0	0	0	0	0	0	1	KNGKNC	625	PDKFCL	0	0	0	0	1	0	4
9	0	0	0	0	0	0	XXXXXX	1	APRKNV	0	0	0	0	0	0	0	0	0	0	0	0	IAEKKA	54	DAVTLD	0	0	0	0	0	0	24
30	0	0	0	0	0	0	XXXXXX	1	APRKNV	0	0	0	0	0	0	0	0	0	0	0	0	EKKADA	56	VTLDGG	0	0	0	0	0	0	24
1	0	0	0	0	0	0	XXXXXX	1	APRKNV	0	0	0	0	0	0	0	0	0	0	0	0	EKKADA	56	VTLDGG	0	0	0	0	0	0	24
2	0	0	0	0	0	0	XXXXXX	1	APRKNV	0	0	0	0	0	0	0	0	0	0	0	0	ADAVTL	59	DGGMVF	0	0	0	0	0	0	24
3	0	0	0	0	0	0	XXXXXX	1	APRKNV	0	0	0	0	0	0	0	0	0	0	0	0	AVTLDG	61	GMVFEA	0	0	0	0	0	0	24
4	0	0	0	0	0	0	XXXXXX	1	APRKNV	0	0	0	0	0	0	0	0	0	0	0	0	VTLDGG	62	MVFEAG	0	0	0	0	0	0	24
5	0	0	0	0	0	0	XXXXXX	1	APRKNV	0	0	0	0	0	0	0	0	0	0	0	0	DGGMVF	65	EAGRDP	0	0	0	0	0	0	24
6	0	0	0	0	0	0	XXXXXX	1	APRKNV	0	0	0	0	0	0	0	0	0	0	0	0	RDPYKL	74	RPVAAE	0	0	0	0	0	0	24
7	0	0	0	0	0	0	XXXXXX	1	APRKNV	0	0	0	0	0	0	0	0	0	0	0	0	KLRPVA	78	AEIYGT	0	0	0	0	0	0	24
8	0	0	0	0	0	0	XXXXXX	1	APRKNV	0	0	0	0	0	0	0	0	0	0	0	0	EIYGTK	85	ESPQTH	0	0	0	0	0	0	4
9	0	0	0	0	0	0	XXXXXX	1	APRKNV	0	0	0	0	0	0	0	0	0	0	0	0	EIYGTK	85	ESPQTH	0	0	0	0	0	0	24
40	0	0	0	0	0	0	XXXXXX	1	APRKNV	0	0	0	0	0	0	0	0	0	0	0	0	KESPQT	90	HYYAVA	0	0	0	0	0	0	24
1	0	0	0	0	0	0	XXXXXX	1	APRKNV	0	0	0	0	0	0	0	0	0	0	0	0	ESPQTH	91	YYAVAV	0	0	0	0	0	0	24
2	0	0	0	0	0	0	XXXXXX	1	APRKNV	0	0	0	0	0	0	0	0	0	0	0	0	ESPQTH	91	YYAVAV	0	0	0	0	0	0	24
3	0	0	0	0	0	0	XXXXXX	1	APRKNV	0	0	0	0	0	0	0	0	0	0	0	0	SPQTHY	92	YAVAVV	0	0	0	0	0	0	2
4	0	0	0	0	0	0	XXXXXX	1	APRKNV	0	0	0	0	0	0	0	0	0	0	0	0	SPQTHY	92	YAVAVV	0	0	0	0	0	0	24
5	0	0	0	0	0	0	XXXXXX	1	APRKNV	0	0	0	0	0	0	0	0	0	0	0	0	SPQTHY	92	YAVAVV	0	0	0	0	0	0	24
6	0	0	0	0	0	0	XXXXXX	1	APRKNV	0	0	0	0	0	0	0	0	0	0	0	0	SPQTHY	92	YAVAVV	0	0	0	0	0	0	24
7	0	0	0	0	0	0	XXXXXX	1	APRKNV	0	0	0	0	0	0	0	0	0	0	0	0	SPQTHY	92	YAVAVV	0	0	0	0	0	0	24
8	0	0	0	0	0	0	XXXXXX	1	APRKNV	0	0	0	0	0	0	0	0	0	0	0	0	SPQTHY	92	YAVAVV	0	0	0	0	0	0	24
9	0	0	0	0	0	0	XXXXXX	1	APRKNV	0	0	0	0	0	0	0	0	0	0	0	0	PQTHYY	93	AVAVVK	0	0	0	0	0	0	24
50	0	0	0	0	0	0	XXXXXX	1	APRKNV	0	0	0	0	0	0	1	0	0	0	0	0	CLQDGA	203	GDVAFV	0	0	0	0	0	0	2
1	0	0	0	0	0	0	XXXXXX	1	APRKNV	0	0	0	0	0	0	0	0	0	0	0	0	VPSHAV	255	VARSVD	0	0	0	0	0	0	2
2	0	0	0	0	0	0	WKLLSK	274	AQEKFG	0	0	0	0	0	0	0	0	0	0	0	0	KDSALG	306	FLRIPS	0	0	0	0	0	0	24
3	0	0	0	1	0	0	FKECHL	248	AQVPSH	0	0	0	0	0	0	0	0	0	0	0	0	GKNKSR	284	SFQLFG	0	0	0	0	0	0	24
4	0	0	0	0	0	0	PQTHYY	94	AVAVVK	0	0	0	0	0	0	0	0	0	0	0	0	PMGILR	133	PYLSWT	0	0	0	0	0	0	24
5	0	0	0	0	0	0	THYYAV	96	AVVKKG	0	0	0	0	0	0	0	0	0	0	0	0	SAGWII	127	PMGILR	0	0	0	0	0	0	24
6	0	0	0	0	0	0	THYYAV	96	AVVKKG	0	0	0	0	0	0	0	0	0	0	0	0	PMGILR	133	PYLSWT	0	0	0	0	0	0	24
7	0	0	0	0	0	0	THYYAV	96	AVVKKG	0	0	0	0	0	0	0	1	0	0	0	0	KCLQDG	202	AGDVAF	0	0	0	0	0	0	24
8	0	0	0	0	0	0	IYTAGK	405	CGLVPV	1	0	0	0	0	0	0	0	0	0	0	0	LTWNSL	451	KDKKSC	0	0	0	0	0	1	24
9	0	0	0	0	0	0	VDAFKE	245	CHLAQV	1	0	0	0	0	0	0	0	0	0	0	0	DSALYL	320	GSRYLT	0	0	0	0	0	0	4
60	0	0	0	0	0	0	VDAFKE	245	CHLAQV	1	0	0	0	0	0	0	0	0	0	0	0	DSALYL	320	GSRYLT	0	0	0	0	0	0	4
1	0	0	0	0	0	0	VTEAQS	587	CHLAVA	1	0	0	0	0	0	0	0	0	0	0	0	STSPLL	681	EACAFL	0	0	1	0	0	0	24
2	0	0	0	0	0	0	YSGAFK	198	CLQDGA	1	0	0	0	0	0	0	0	0	0	0	0	HAVVAR	258	SVDGKE	0	0	0	0	0	0	2
3	0	0	0	0	0	0	YSGAFK	198	CLQDGA	1	0	0	0	0	0	0	0	0	0	0	0	GKNKSR	284	SFQLFG	0	0	0	0	0	0	4
4	0	0	0	0	0	0	YSGAFK	198	CLQDGA	1	0	0	0	0	0	0	0	0	0	0	0	GKNKSR	284	SFQLFG	0	0	0	0	0	0	24
5	0	0	0	0	0	0	YSGAFK	198	CLQDGA	1	0	0	0	0	0	0	0	0	0	0	0	SPPGQR	296	DLLFKD	0	0	0	0	0	0	24
6	0	0	0	0	0	0	GAPSIT	36	CVRRAF	1	0	0	0	0	0	0	0	0	0	0	0	MGILRP	134	YLSWTE	0	0	0	0	0	0	2
7	0	0	0	0	0	0	GAPSIT	36	CVRRAF	1	0	0	0	0	0	0	0	0	0	0	0	GILRPY	135	LSWTES	0	0	0	0	0	0	2
8	0	0	0	1	0	0	AFKCLQ	201	DGAGDV	0	0	0	0	0	0	0	0	0	0	0	0	HAVVAR	258	SVDGKE	0	0	0	0	0	0	24
9	0	0	0	1	0	0	AFKCLQ	201	DGAGDV	0	0	0	0	0	0	0	0	0	0	0	0	GKNKSR	284	SFQLFG	0	0	0	0	0	0	24
70	0	0	0	0	0	0	SPPGQR	297	DLLFKD	0	0	0	0	0	0	0	0	1	0	0	0	KKCQQW	361	SQQSGQ	0	0	0	0	0	0	24
1	0	1	0	0	0	0	SCAPGA	496	DPKSRL	0	0	0	0	0	0	0	0	0	0	0	0	DWAKNL	564	NREDFR	0	0	0	0	0	0	24
2	0	0	0	0	0	0	GSNFQL	107	DQLQGR	0	0	0	0	0	0	0	0	0	0	0	0	FGYSGA	195	FKCLQD	0	0	1	0	0	0	24
3	0	0	0	0	0	0	PEKADR	225	DQYELL	0	0	0	0	0	0	0	0	0	0	0	0	DGKEDL	266	IWKLLS	0	0	0	0	0	0	24
4	0	0	0	0	0	0	NGESTA	559	DWAKNL	0	0	0	0	0	0	0	0	0	0	0	0	KPVTEA	584	QSCHLA	0	0	1	0	0	0	2
5	0	0	0	0	0	0	NGESTA	559	DWAKNL	0	0	0	0	0	0	0	0	0	0	0	0	KPVTEA	584	QSCHLA	0	0	1	0	0	0	4
6	0	0	0	0	0	0	NGESTA	559	DWAKNL	0	0	0	0	0	0	0	0	0	0	0	0	KPVTEA	584	QSCHLA	0	0	1	0	0	0	24
7	0	0	0	0	0	0	DGGMVF	66	EAGRDP	0	0	0	0	0	0	0	0	0	0	0	0	EIYGTK	85	ESPQTH	0	0	0	0	0	0	24
8	0	0	0	0	0	0	DGGMVF	66	EAGRDP	0	0	0	0	0	0	0	0	0	0	0	0	GTKESP	88	QTHYYA	0	0	0	0	0	0	24
9	0	0	0	0	0	0	DGGMVF	66	EAGRDP	0	0	0	0	0	0	0	0	0	0	0	0	KESPQT	90	HYYAVA	0	0	0	0	0	0	24
80	0	0	0	0	0	0	DGGMVF	66	EAGRDP	0	0	0	0	0	0	0	0	0	0	0	0	KESPQT	90	HYYAVA	0	0	0	0	0	0	24
1	0	0	0	0	0	0	DGGMVF	66	EAGRDP	0	0	0	0	0	0	0	0	0	0	0	0	SPQTHY	92	YAVAVV	0	0	0	0	0	0	2
2	0	0	0	0	0	0	DGGMVF	66	EAGRDP	0	0	0	0	0	0	0	0	0	0	0	0	SPQTHY	92	YAVAVV	0	0	0	0	0	0	2
3	0	0	0	0	0	0	DGGMVF	66	EAGRDP	0	0	0	0	0	0	0	0	0	0	0	0	SPQTHY	92	YAVAVV	0	0	0	0	0	0	4
4	0	0	0	0	0	0	DGGMVF	66	EAGRDP	0	0	0	0	0	0	0	0	0	0	0	0	SPQTHY	92	YAVAVV	0	0	0	0	0	0	4
5	0	0	0	0	0	0	DGGMVF	66	EAGRDP	0	0	0	0	0	0	0	0	0	0	0	0	SPQTHY	92	YAVAVV	0	0	0	0	0	0	24
6	0	0	0	0	0	0	DGGMVF	66	EAGRDP	0	0	0	0	0	0	0	0	0	0	0	0	SPQTHY	92	YAVAVV	0	0	0	0	0	0	24
7	0	0	0	0	0	0	DGGMVF	66	EAGRDP	0	0	0	0	0	0	0	0	0	0	0	0	SPQTHY	92	YAVAVV	0	0	0	0	0	0	24
8	0	0	0	0	0	0	DGGMVF	66	EAGRDP	0	0	0	0	0	0	0	0	0	0	0	0	SPQTHY	92	YAVAVV	0	0	0	0	0	0	24
9	0	0	0	0	0	0	DGGMVF	66	EAGRDP	0	0	0	0	0	0	0	0	0	0	0	0	SPQTHY	92	YAVAVV	0	0	0	0	0	0	24
90	0	0	0	0	0	0	DGGMVF	66	EAGRDP	0	0	0	0	0	0	0	0	0	0	0	0	PQTHYY	93	AVAVVK	0	0	0	0	0	0	24
1	0	0	0	0	0	0	AKNLNR	567	EDFRLL	0	0	0	0	0	0	0	0	0	0	0	0	VSRSDR	603	AAHVKQ	0	0	0	0	0	0	24
2	0	0	0	0	0	0	ADRDQY	228	ELLCLN	0	0	0	1	0	0	0	0	0	0	0	0	VPSHAV	255	VARSVD	0	0	0	0	0	0	2
3	0	0	0	0	0	0	ADRDQY	228	ELLCLN	0	0	0	1	0	0	0	0	0	0	0	0	HAVVAR	258	SVDGKE	0	0	0	0	0	0	24
4	0	0	0	0	0	0	KETTVF	216	ENLPEK	0	0	0	0	0	0	0	0	0	0	0	0	DRDQYE	228	LLCLNN	0	0	1	0	0	0	24
5	0	0	0	0	0	0	KETTVF	216	ENLPEK	0	0	0	0	0	0	0	0	0	0	0	1	DAFKEC	245	HLAQVP	0	0	0	0	0	0	4
6	0	0	0	0	0	0	KETTVF	216	ENLPEK	0	0	0	0	0	0	0	0	0	0	0	0	HAVVAR	258	SVDGKE	0	0	0	0	0	0	24
7	0	0	0	0	0	0	KETTVF	216	ENLPEK	0	0	0	0	0	0	0	0	0	0	0	0	HAVVAR	258	SVDGKE	0	0	0	0	0	0	24
8	0	0	0	0	0	0	KETTVF	216	ENLPEK	0	0	0	0	0	0	0	0	0	0	0	0	DLIWKL	270	LSKAQE	0	0	0	0	0	0	24
9	0	0	0	0	0	0	KETTVF	216	ENLPEK	0	0	0	0	0	0	0	0	0	0	0	0	WKLLSK	273	AQEKFG	0	0	0	0	0	0	2
100	0	0	0	0	0	0	KETTVF	216	ENLPEK	0	0	0	0	0	0	0	0	0	0	0	0	WKLLSK	273	AQEKFG	0	0	0	0	0	0	2
1	0	0	0	0	0	0	KETTVF	216	ENLPEK	0	0	0	0	0	0	0	0	0	0	0	0	WKLLSK	273	AQEKFG	0	0	0	0	0	0	2
2	0	0	0	0	0	0	KETTVF	216	ENLPEK	0	0	0	0	0	0	0	0	0	0	0	0	WKLLSK	273	AQEKFG	0	0	0	0	0	0	2
3	0	0	0	0	0	0	KETTVF	216	ENLPEK	0	0	0	0	0	0	0	0	0	0	0	0	WKLLSK	273	AQEKFG	0	0	0	0	0	0	2
4	0	0	0	0	0	0	KETTVF	216	ENLPEK	0	0	0	0	0	0	0	0	0	0	0	0	WKLLSK	273	AQEKFG	0	0	0	0	0	0	4
5	0	0	0	0	0	0	KETTVF	216	ENLPEK	0	0	0	0	0	0	0	0	0	0	0	0	WKLLSK	273	AQEKFG	0	0	0	0	0	0	4
6	0	0	0	0	0	0	KETTVF	216	ENLPEK	0	0	0	0	0	0	0	0	0	0	0	0	WKLLSK	273	AQEKFG	0	0	0	0	0	0	4
7	0	0	0	0	0	0	KETTVF	216	ENLPEK	0	0	0	0	0	0	0	0	0	0	0	0	WKLLSK	273	AQEKFG	0	0	0	0	0	0	4
8	0	0	0	0	0	0	KETTVF	216	ENLPEK	0	0	0	0	0	0	0	0	0	0	0	0	WKLLSK	273	AQEKFG	0	0	0	0	0	0	24
9	0	0	0	0	0	0	KETTVF	216	ENLPEK	0	0	0	0	0	0	0	0	0	0	0	0	WKLLSK	273	AQEKFG	0	0	0	0	0	0	24
110	0	0	0	0	0	0	KETTVF	216	ENLPEK	0	0	0	0	0	0	0	0	0	0	0	0	WKLLSK	273	AQEKFG	0	0	0	0	0	0	24
1	0	0	0	0	0	0	KETTVF	216	ENLPEK	0	0	0	0	0	0	0	0	0	0	0	0	WKLLSK	273	AQEKFG	0	0	0	0	0	0	24
2	0	0	0	0	0	0	KETTVF	216	ENLPEK	0	0	0	0	0	0	0	0	0	0	0	0	WKLLSK	273	AQEKFG	0	0	0	0	0	0	24
3	0	0	0	0	0	0	KETTVF	216	ENLPEK	0	0	0	0	0	0	0	0	0	0	0	0	WKLLSK	273	AQEKFG	0	0	0	0	0	0	24
4	0	0	0	0	0	0	KETTVF	216	ENLPEK	0	0	0	0	0	0	0	0	0	0	0	0	LLSKAQ	275	EKFGKN	0	0	0	0	0	0	24
5	0	1	0	0	0	0	LCKGEG	178	ENQCAC	0	0	0	1	0	1	0	0	0	0	0	0	GQRDLL	299	FKDSAL	0	0	0	0	0	0	2
6	0	0	0	0	0	0	LVPVLA	413	ENRKSS	0	0	0	0	0	0	0	0	0	0	0	0	FVKNDT	547	VWENTN	0	0	0	0	0	0	24
7	0	0	0	0	0	0	LDGGMV	65	FEAGRD	0	0	0	0	0	0	0	0	0	0	0	0	SPQTHY	92	YAVAVV	0	0	0	0	0	0	24
8	0	0	0	0	0	0	LHQQAL	618	FGKNGK	0	0	0	0	0	0	0	0	0	0	0	0	AKLGGR	654	PTYEEY	0	0	0	0	0	0	24
9	0	0	0	0	0	0	GQRDLL	300	FKDSAL	0	0	0	0	0	0	0	0	1	0	0	0	VTCATA	374	STTDDC	0	0	0	0	0	1	2
120	0	0	0	0	0	0	NLNRED	569	FRLLCL	0	0	0	0	1	0	0	0	0	0	0	0	HAVVSR	600	SDRAAH	0	0	0	0	0	0	2
1	0	0	0	0	0	0	NLNRED	569	FRLLCL	0	0	0	0	1	0	0	0	0	0	0	0	HAVVSR	600	SDRAAH	0	0	0	0	0	0	4
2	0	0	0	0	0	0	NLNRED	569	FRLLCL	0	0	0	0	1	0	0	0	0	0	0	0	HAVVSR	600	SDRAAH	0	0	0	0	0	0	24
3	0	0	0	0	0	0	NLNRED	569	FRLLCL	0	0	0	0	1	0	0	0	0	0	0	0	HAVVSR	600	SDRAAH	0	0	0	0	0	0	24
4	0	0	0	0	0	0	NLNRED	569	FRLLCL	0	0	0	0	1	0	0	0	0	0	0	0	VSRSDR	603	AAHVKQ	0	0	0	0	0	0	2
5	0	0	0	0	0	0	NLNRED	569	FRLLCL	0	0	0	0	1	0	0	0	0	0	0	0	VSRSDR	603	AAHVKQ	0	0	0	0	0	0	4
6	0	0	0	0	0	0	NLNRED	569	FRLLCL	0	0	0	0	1	0	0	0	0	0	0	0	VSRSDR	603	AAHVKQ	0	0	0	0	0	0	4
7	0	0	0	0	0	0	NLNRED	569	FRLLCL	0	0	0	0	1	0	0	0	0	0	0	0	VSRSDR	603	AAHVKQ	0	0	0	0	0	0	24
8	0	0	0	0	0	0	NLNRED	569	FRLLCL	0	0	0	0	1	0	0	0	0	0	0	0	VSRSDR	603	AAHVKQ	0	0	0	0	0	0	24
9	0	0	0	0	0	0	NLNRED	569	FRLLCL	0	0	0	0	1	0	0	0	0	0	0	0	VSRSDR	603	AAHVKQ	0	0	0	0	0	0	24
130	0	0	0	0	0	0	NLNRED	569	FRLLCL	0	0	0	0	1	0	0	0	0	0	0	0	VSRSDR	603	AAHVKQ	0	0	0	0	0	0	24
1	0	1	0	0	0	0	SCAFDE	486	FFSQSC	0	0	0	0	0	1	0	0	0	0	0	0	KEKYYG	525	YTGAFR	0	0	0	0	0	0	24
2	0	1	0	0	0	0	SCAFDE	486	FFSQSC	0	0	0	0	0	1	0	0	0	0	0	0	YTGAFR	531	CLAEDV	1	0	0	0	0	0	24
3	0	0	0	0	0	0	PYFGYS	194	GAFKCL	0	0	0	0	1	0	0	0	0	0	0	0	NLPEKA	222	DRDQYE	0	0	0	0	0	0	2
4	0	0	1	0	0	0	FKCLQD	202	GAGDVA	0	0	0	0	0	0	0	0	0	0	0	0	PPGQRD	297	LLFKDS	0	0	0	0	0	0	24
5	0	0	0	0	0	0	WRMKKL	30	GAPSIT	0	0	0	0	0	0	0	0	0	0	0	0	ESPQTH	91	YYAVAV	0	0	0	0	0	0	24
6	1	0	0	0	0	0	CLQDGA	204	GDVAFV	0	0	0	0	0	0	0	0	0	0	0	0	PGQRDL	298	LFKDSA	0	0	0	0	0	0	24
7	0	0	0	0	0	0	VWENTN	554	GESTAD	0	0	0	0	0	0	0	0	0	0	0	0	VSRSDR	603	AAHVKQ	0	0	0	0	0	0	24
8	0	0	0	0	0	0	GMVFEA	68	GRDPYK	0	0	0	0	0	0	0	0	0	0	0	0	ESPQTH	91	YYAVAV	0	0	0	0	0	0	24
9	0	0	0	0	0	0	QLDQLQ	111	GRKSCH	0	0	0	0	1	0	0	0	0	0	0	0	LEPLQG	147	AVAKFF	0	0	0	0	0	0	24
140	0	0	0	0	0	0	GLGRSA	124	GWIIPM	0	0	0	0	0	0	0	0	1	0	1	0	NQCACS	184	SREPYF	0	0	0	0	0	0	24
1	0	0	0	0	0	1	TEAQSC	588	HLAVAP	0	0	0	0	0	0	0	0	0	0	0	0	VSRSDR	603	AAHVKQ	0	0	0	0	0	0	24
2	0	0	0	0	0	0	KESPQT	91	HYYAVA	0	0	0	0	0	0	0	0	0	0	0	0	HTGLGR	121	SAGWII	0	0	0	0	0	0	24
3	0	0	0	0	0	0	KESPQT	91	HYYAVA	0	0	0	0	0	0	0	0	0	0	0	0	HTGLGR	121	SAGWII	0	0	0	0	0	0	24
4	0	0	0	0	0	0	ALGFLR	310	IPSKVD	0	0	0	0	0	0	0	0	0	0	0	0	LGSRYL	325	TTLKNL	0	0	0	0	0	0	2
5	0	0	0	0	0	1	STTDDC	381	IVLVLK	0	0	0	0	0	0	0	0	0	1	0	0	KKSCHT	459	AVDRTA	0	0	0	0	0	0	24
6	0	0	0	0	0	0	DGKEDL	267	IWKLLS	0	0	0	0	0	0	0	0	0	0	0	0	GKNKSR	284	SFQLFG	0	0	0	0	0	0	4
7	0	0	0	0	0	0	DGKEDL	267	IWKLLS	0	0	0	0	0	0	0	0	0	0	0	0	GKNKSR	284	SFQLFG	0	0	0	0	0	0	4
8	0	0	0	0	0	0	FENLPE	221	KADRDQ	0	0	0	0	0	0	0	0	0	0	0	0	LKDKKS	456	CHTAVD	1	0	0	0	0	0	2
9	0	0	0	0	0	0	IWKLLS	273	KAQEKF	0	0	0	0	0	0	0	0	0	0	0	0	PGQRDL	298	LFKDSA	0	0	0	0	0	0	24
150	0	1	0	0	0	0	KCVPNS	520	KEKYYG	0	0	0	0	0	0	0	0	0	0	0	0	AKNLNR	566	EDFRLL	0	0	0	0	0	0	2
1	0	0	0	0	0	0	LAVAVV	440	KKANEG	0	0	0	0	0	0	0	0	0	0	0	0	GWNIPM	471	GLIVNQ	0	0	0	0	0	0	24
2	0	0	0	0	0	0	WQWRMK	28	KLGAPS	0	0	0	0	0	0	0	0	0	0	0	0	AIAEKK	53	ADAVTL	0	0	0	0	0	0	4
3	0	0	0	0	0	0	AGRDPY	73	KLRPVA	0	0	0	0	0	0	0	0	1	0	0	0	KSCHTG	118	LGRSAG	0	0	0	0	0	0	24
4	0	0	0	0	0	0	AQEKFG	280	KNKSRS	0	0	0	0	0	0	0	0	0	0	0	0	LGSRYL	325	TTLKNL	0	0	0	0	0	0	24
5	0	0	0	0	0	0	RYLTTL	329	KNLRET	0	0	0	0	0	0	0	0	0	0	0	0	PEEQKK	357	CQQWSQ	1	0	0	0	0	0	2
6	1	0	0	0	0	0	CLDGTR	579	KPVTEA	0	0	0	0	0	0	0	0	0	0	0	0	HAVVSR	600	SDRAAH	0	0	0	0	0	0	2
7	0	0	0	0	1	0	AFKECH	247	LAQVPS	0	0	0	0	0	0	0	0	0	0	0	0	KFGKNK	282	SRSFQL	0	0	0	0	0	0	2
8	0	0	0	0	1	0	AFKECH	247	LAQVPS	0	0	0	0	0	0	0	0	0	0	0	0	KFGKNK	282	SRSFQL	0	0	0	0	0	0	4
9	0	0	0	0	0	0	REDFRL	572	LCLDGT	0	1	0	0	0	0	0	0	0	0	0	0	VSRSDR	603	AAHVKQ	0	0	0	0	0	0	2
160	0	0	0	0	0	0	REDFRL	572	LCLDGT	0	1	0	0	0	0	0	0	0	0	0	0	VSRSDR	603	AAHVKQ	0	0	0	0	0	0	4
1	0	0	0	0	0	0	REDFRL	572	LCLDGT	0	1	0	0	0	0	0	0	0	0	0	0	VSRSDR	603	AAHVKQ	0	0	0	0	0	0	4
2	0	0	0	0	0	0	REDFRL	572	LCLDGT	0	1	0	0	0	0	0	0	0	0	0	0	VSRSDR	603	AAHVKQ	0	0	0	0	0	0	24
3	0	0	0	0	0	0	REDFRL	572	LCLDGT	0	1	0	0	0	0	0	0	0	0	0	0	VSRSDR	603	AAHVKQ	0	0	0	0	0	0	24
4	0	0	0	0	0	0	KADAVT	59	LDGGMV	0	0	0	0	0	0	0	0	0	0	0	0	SPQTHY	92	YAVAVV	0	0	0	0	0	0	24
5	0	0	0	0	0	0	KADAVT	59	LDGGMV	0	0	0	0	0	0	0	0	0	0	0	0	AKFFSA	155	SCVPCI	0	1	0	0	1	0	24
6	0	0	0	0	0	1	DFRLLC	574	LDGTRK	0	0	0	0	0	0	0	0	0	0	0	0	VSRSDR	603	AAHVKQ	0	0	0	0	0	0	2
7	0	0	0	0	0	0	VDSALY	320	LGSRYL	0	0	0	0	0	0	0	0	0	0	0	0	TLKNLR	332	ETAEEV	0	0	0	0	0	0	4
8	0	0	0	0	0	0	ADWAKN	564	LNREDF	0	0	0	0	0	0	0	0	0	0	0	0	VSRSDR	603	AAHVKQ	0	0	0	0	0	0	24
9	0	0	0	0	0	0	TTVFEN	218	LPEKAD	0	0	0	0	0	0	0	0	0	0	0	0	GKNKSR	284	SFQLFG	0	0	0	0	0	0	4
170	0	0	0	0	0	0	TTVFEN	218	LPEKAD	0	0	0	0	0	0	0	0	0	0	0	0	GKNKSR	284	SFQLFG	0	0	0	0	0	0	4
1	0	0	0	0	0	0	DSALGF	308	LRIPSK	0	0	0	0	0	0	0	0	0	0	0	0	ALYLGS	322	RYLTTL	0	0	0	0	0	0	24
2	0	0	0	0	0	0	DSALGF	308	LRIPSK	0	0	0	0	0	0	0	0	0	0	0	0	YLGSRY	324	LTTLKN	0	0	0	0	0	0	24
3	0	0	0	0	0	0	DSALGF	308	LRIPSK	0	0	0	0	0	0	0	0	0	0	0	0	ASTTDD	379	CIVLVL	1	0	0	0	0	0	24
4	0	0	0	0	0	0	DSALGF	308	LRIPSK	0	0	0	0	0	0	0	0	0	0	0	0	VPVLAE	413	NRKSSK	0	0	0	0	0	0	24
5	0	0	0	0	0	0	DLIWKL	271	LSKAQE	0	0	0	0	0	0	0	0	0	0	0	0	FGSPPG	294	QRDLLF	0	0	0	0	0	0	24
6	0	0	0	0	0	0	DLIWKL	271	LSKAQE	0	0	0	0	0	0	0	0	0	0	0	0	PPGQRD	297	LLFKDS	0	0	0	0	0	0	24
7	0	0	0	0	0	0	DLIWKL	271	LSKAQE	0	0	0	0	0	0	0	0	0	0	0	0	PGQRDL	298	LFKDSA	0	0	0	0	0	0	24
8	0	0	0	0	0	0	DLIWKL	271	LSKAQE	0	0	0	0	0	0	0	0	0	0	0	0	RDLLFK	301	DSALGF	0	0	0	0	0	0	24
9	0	0	0	0	0	0	DWAKNL	565	NREDFR	0	0	0	0	0	0	1	0	0	0	0	0	CLAKLG	652	GRPTYE	0	0	0	0	0	0	24
180	0	0	0	0	0	0	NEGLTW	449	NSLKDK	0	0	0	0	0	0	0	0	0	0	0	0	MGLIVN	476	QTGSCA	0	0	0	0	1	0	2
1	0	0	0	0	0	0	NEGLTW	449	NSLKDK	0	0	0	0	0	0	0	0	0	0	0	0	MGLIVN	476	QTGSCA	0	0	0	0	1	0	4
2	0	0	0	0	0	0	NEGLTW	449	NSLKDK	0	0	0	0	0	0	0	0	0	0	0	0	MGLIVN	476	QTGSCA	0	0	0	0	1	0	24
3	0	0	0	1	0	0	ELLCLN	234	NSRAPV	0	0	0	0	0	0	0	0	0	0	0	0	ALGFLR	309	IPSKVD	0	0	0	0	0	0	4
4	0	0	0	0	0	0	FEAGRD	71	PYKLRP	0	0	0	0	0	0	0	0	0	0	0	0	EIYGTK	85	ESPQTH	0	0	0	0	0	0	24
5	0	0	0	0	0	0	FEAGRD	71	PYKLRP	0	0	0	0	0	0	0	0	0	0	0	0	SPQTHY	92	YAVAVV	0	0	0	0	0	0	24
6	0	0	0	0	0	0	AVGPEE	355	QKKCQQ	0	0	0	1	0	0	0	0	0	0	0	0	VLKGEA	389	DALNLD	0	0	0	0	0	0	24
7	0	0	0	0	0	0	KQVLLH	614	QQALFG	0	0	0	0	0	0	0	0	0	0	0	0	ETKNLL	640	FNDNTE	0	0	0	0	0	0	4
8	0	0	0	0	0	0	KPVTEA	585	QSCHLA	0	0	1	0	0	0	1	0	0	0	0	0	CSTSPL	680	LEACAF	0	0	0	1	0	0	24
9	0	0	0	0	0	0	MVFEAG	69	RDPYKL	0	0	0	0	0	0	0	0	0	0	0	0	GQRDLL	299	FKDSAL	0	0	0	0	0	0	4
190	0	0	0	0	0	0	SALGFL	309	RIPSKV	0	0	0	0	0	0	0	0	0	0	0	0	YLGSRY	324	LTTLKN	0	0	0	0	0	0	24
1	0	0	0	0	0	0	SALGFL	309	RIPSKV	0	0	0	0	0	0	0	0	0	0	0	0	AVGPEE	354	QKKCQQ	0	0	0	1	0	0	24
2	0	0	0	0	0	0	XXXXAP	3	RKNVRW	0	0	0	0	0	0	0	0	0	0	0	0	HYYAVA	96	VVKKGS	0	0	0	0	0	0	4
3	0	0	0	0	0	0	RDPYKL	75	RPVAAE	0	0	0	0	0	0	0	0	0	0	0	0	SPQTHY	92	YAVAVV	0	0	0	0	0	0	24
4	0	0	0	0	0	0	SHAVVA	258	RSVDGK	0	0	0	0	0	0	0	0	0	0	0	0	GKNKSR	284	SFQLFG	0	0	0	0	0	0	4
5	0	0	0	0	0	0	APRKNV	7	RWCTIS	0	0	1	0	0	0	0	0	0	0	0	0	VAVVKK	100	GSNFQL	0	0	0	0	0	0	2
6	0	0	0	0	1	0	EWFKCR	21	RWQWRM	0	0	0	0	0	0	0	0	1	0	0	0	ITCVRR	39	AFALEC	0	0	0	0	0	1	2
7	0	0	0	0	0	0	AEEVKA	341	RYTRVV	0	0	0	0	0	0	0	0	0	0	0	0	WSQQSG	366	QNVTCA	0	0	0	0	1	0	24
8	0	0	0	0	0	0	AKFFSA	156	SCVPCI	0	1	0	0	1	0	1	0	1	0	0	0	CACSSR	186	EPYFGY	0	0	0	0	0	0	24
9	0	0	0	0	0	0	LIWKLL	272	SKAQEK	0	0	0	0	0	0	0	0	0	0	0	0	GKNKSR	284	SFQLFG	0	0	0	0	0	0	4
200	0	0	0	0	0	0	LIWKLL	272	SKAQEK	0	0	0	0	0	0	0	0	0	0	0	0	GKNKSR	284	SFQLFG	0	0	0	0	0	0	4
1	0	0	0	0	0	0	LIWKLL	272	SKAQEK	0	0	0	0	0	0	0	0	0	0	0	0	GKNKSR	284	SFQLFG	0	0	0	0	0	0	4
2	0	0	0	0	0	0	LIWKLL	272	SKAQEK	0	0	0	0	0	0	0	0	0	0	0	0	GKNKSR	284	SFQLFG	0	0	0	0	0	0	24
3	0	0	1	0	0	0	LLCLNN	235	SRAPVD	0	0	0	0	0	0	0	0	0	0	0	0	RSVDGK	263	EDLIWK	0	0	0	0	0	0	2
4	0	0	0	0	0	0	KFGKNK	283	SRSFQL	0	0	0	0	0	0	0	0	0	0	0	0	LLFKDS	303	ALGFLR	0	0	0	0	0	0	2
5	0	0	0	0	0	0	HAVVAR	259	SVDGKE	0	0	0	0	0	0	0	0	0	0	0	0	GKNKSR	284	SFQLFG	0	0	0	0	0	0	2
6	0	0	0	0	0	0	HAVVAR	259	SVDGKE	0	0	0	0	0	0	0	0	0	0	0	0	GKNKSR	284	SFQLFG	0	0	0	0	0	0	2
7	0	0	0	0	0	0	HAVVAR	259	SVDGKE	0	0	0	0	0	0	0	0	0	0	0	0	GKNKSR	284	SFQLFG	0	0	0	0	0	0	2
8	0	0	0	0	0	0	HAVVAR	259	SVDGKE	0	0	0	0	0	0	0	0	0	0	0	0	GKNKSR	284	SFQLFG	0	0	0	0	0	0	2
9	0	0	0	0	0	0	HAVVAR	259	SVDGKE	0	0	0	0	0	0	0	0	0	0	0	0	GKNKSR	284	SFQLFG	0	0	0	0	0	0	2
210	0	0	0	0	0	0	HAVVAR	259	SVDGKE	0	0	0	0	0	0	0	0	0	0	0	0	GKNKSR	284	SFQLFG	0	0	0	0	0	0	4
1	0	0	0	0	0	0	HAVVAR	259	SVDGKE	0	0	0	0	0	0	0	0	0	0	0	0	GKNKSR	284	SFQLFG	0	0	0	0	0	0	4
2	0	0	0	0	0	0	HAVVAR	259	SVDGKE	0	0	0	0	0	0	0	0	0	0	0	0	GKNKSR	284	SFQLFG	0	0	0	0	0	0	4
3	0	0	0	0	0	0	HAVVAR	259	SVDGKE	0	0	0	0	0	0	0	0	0	0	0	0	GKNKSR	284	SFQLFG	0	0	0	0	0	0	4
4	0	0	0	0	0	0	HAVVAR	259	SVDGKE	0	0	0	0	0	0	0	0	0	0	0	0	GKNKSR	284	SFQLFG	0	0	0	0	0	0	24
5	0	0	0	0	0	0	HAVVAR	259	SVDGKE	0	0	0	0	0	0	0	0	0	0	0	0	GKNKSR	284	SFQLFG	0	0	0	0	0	0	24
6	0	0	0	0	0	0	HAVVAR	259	SVDGKE	0	0	0	0	0	0	0	0	0	0	0	0	GKNKSR	284	SFQLFG	0	0	0	0	0	0	24
7	0	0	0	0	0	0	HAVVAR	259	SVDGKE	0	0	0	0	0	0	0	0	0	0	0	0	GKNKSR	284	SFQLFG	0	0	0	0	0	0	24
8	0	0	0	0	0	0	HAVVAR	259	SVDGKE	0	0	0	0	0	0	0	0	0	0	0	0	GKNKSR	284	SFQLFG	0	0	0	0	0	0	24
9	0	0	0	0	0	0	HAVVAR	259	SVDGKE	0	0	0	0	0	0	0	0	0	0	0	0	GKNKSR	284	SFQLFG	0	0	0	0	0	0	24
220	0	0	0	0	0	0	HAVVAR	259	SVDGKE	0	0	0	0	0	0	0	0	0	0	0	0	SPPGQR	296	DLLFKD	0	0	0	0	0	0	24
1	0	0	0	0	0	0	HAVVAR	259	SVDGKE	0	0	0	0	0	0	0	0	0	0	0	0	PPGQRD	297	LLFKDS	0	0	0	0	0	0	24
2	0	0	0	0	0	0	HAVVAR	259	SVDGKE	0	0	0	0	0	0	0	0	0	0	0	0	PPGQRD	297	LLFKDS	0	0	0	0	0	0	24
3	0	0	0	0	0	0	HAVVAR	259	SVDGKE	0	0	0	0	0	0	0	0	0	0	0	0	PGQRDL	298	LFKDSA	0	0	0	0	0	0	24
4	0	0	0	0	0	0	HAVVAR	259	SVDGKE	0	0	0	0	0	0	0	0	0	0	0	0	PGQRDL	298	LFKDSA	0	0	0	0	0	0	24
5	0	0	0	0	0	0	HAVVAR	259	SVDGKE	0	0	0	0	0	0	0	0	0	0	0	0	RDLLFK	301	DSALGF	0	0	0	0	0	0	24
6	0	0	0	0	0	0	GTRKPV	582	TEAQSC	0	0	0	0	0	1	0	0	0	0	0	0	STSPLL	681	EACAFL	0	0	1	0	0	0	24
7	0	0	0	0	0	0	LLFNDN	645	TECLAK	0	0	1	0	0	0	0	0	0	1	0	0	LKKCST	677	SPLLEA	0	0	0	0	0	0	4
8	0	0	0	0	0	0	LLFNDN	645	TECLAK	0	0	1	0	0	0	0	0	0	1	0	0	LKKCST	677	SPLLEA	0	0	0	0	0	0	24
9	0	0	0	0	0	0	LLFNDN	645	TECLAK	0	0	1	0	0	0	0	0	0	0	1	0	LLEACA	685	FLTR	0	0	0	0	0	0	2
230	0	0	0	0	0	0	RPYLSW	139	TESLEP	0	0	0	0	0	0	0	0	0	0	0	0	IDRQAY	166	PNLCQL	0	0	0	1	0	0	2
1	0	0	0	0	0	0	KKADAV	58	TLDGGM	0	0	0	0	0	0	0	0	1	0	0	0	KSCHTG	118	LGRSAG	0	0	0	0	0	0	2
2	0	0	0	0	0	0	KKADAV	58	TLDGGM	0	0	0	0	0	0	0	0	1	0	0	0	KSCHTG	118	LGRSAG	0	0	0	0	0	0	24
3	0	0	0	0	0	0	KKADAV	58	TLDGGM	0	0	0	0	0	0	0	0	0	0	1	0	FSASCV	158	PCIDRQ	0	1	0	0	0	0	4
4	0	1	0	0	0	0	TCATAS	376	TTDDCI	0	0	0	0	1	0	0	0	0	0	0	0	LIVNQT	478	GSCAFD	0	0	1	0	0	0	4
5	0	1	0	0	0	0	TCATAS	376	TTDDCI	0	0	0	0	1	0	0	0	0	0	0	0	LIVNQT	478	GSCAFD	0	0	1	0	0	0	4
6	0	0	0	0	0	0	PYKLRP	77	VAAEIY	0	0	0	0	0	0	0	0	0	0	0	0	KKGSNF	104	QLDQLQ	0	0	0	0	0	0	2
7	0	0	0	0	0	0	PYKLRP	77	VAAEIY	0	0	0	0	0	0	0	0	0	0	0	0	KKGSNF	104	QLDQLQ	0	0	0	0	0	0	24
8	0	0	0	0	0	0	AVVARS	260	VDGKED	0	0	0	0	0	0	0	0	0	0	0	0	PGQRDL	298	LFKDSA	0	0	0	0	0	0	24
9	0	0	0	0	0	0	TLDGGM	64	VFEAGR	0	0	0	0	0	0	0	0	0	0	0	0	EIYGTK	85	ESPQTH	0	0	0	0	0	0	4
240	0	0	0	0	0	0	TLDGGM	64	VFEAGR	0	0	0	0	0	0	0	0	0	0	0	0	QTHYYA	94	VAVVKK	0	0	0	0	0	0	24
1	0	0	0	0	0	0	FVKETT	214	VFENLP	0	0	0	0	0	0	0	0	0	0	0	0	HAVVAR	258	SVDGKE	0	0	0	0	0	0	24
2	0	0	0	0	0	0	FVKETT	214	VFENLP	0	0	0	0	0	0	0	0	0	0	0	0	GKNKSR	284	SFQLFG	0	0	0	0	0	0	24
3	0	0	0	0	0	0	FVKETT	214	VFENLP	0	0	0	0	0	0	0	0	0	0	0	0	GKNKSR	284	SFQLFG	0	0	0	0	0	0	24
4	0	1	0	0	0	0	RCLAED	537	VGDVAF	0	0	0	0	0	0	1	0	0	0	0	0	CLFKSE	635	TKNLLF	0	0	0	0	0	0	4
5	0	0	0	0	0	0	AGDVAF	209	VKETTV	0	0	0	0	0	0	0	0	0	0	0	0	WKLLSK	273	AQEKFG	0	0	0	0	0	0	2
6	0	0	0	0	0	0	AGDVAF	209	VKETTV	0	0	0	0	0	0	0	0	0	0	0	0	WKLLSK	273	AQEKFG	0	0	0	0	0	0	4
7	0	0	0	0	0	0	AGDVAF	209	VKETTV	0	0	0	0	0	0	0	0	0	0	0	0	WKLLSK	273	AQEKFG	0	0	0	0	0	0	24
8	0	0	0	0	0	0	AGDVAF	209	VKETTV	0	0	0	0	0	0	0	0	0	0	0	0	LLSKAQ	275	EKFGKN	0	0	0	0	0	0	24
9	0	0	0	0	0	0	AGDVAF	209	VKETTV	0	0	0	0	0	0	0	0	0	0	0	0	LLSKAQ	275	EKFGKN	0	0	0	0	0	0	24
250	0	0	0	0	0	0	GESTAD	560	WAKNLN	0	0	0	0	0	0	0	0	0	0	0	0	DRAAHV	607	KQVLLH	0	0	0	0	0	0	2
1	0	1	0	0	0	0	KCRRWQ	24	WRMKKL	0	0	0	0	0	0	1	0	0	0	0	0	CHTGLG	120	RSAGWI	0	0	0	0	0	0	24
2	0	0	0	0	0	0	LRPYLS	138	WTESLE	0	0	0	0	0	0	0	0	0	0	0	0	QGAVAK	151	FFSASC	0	0	0	0	0	1	2
3	0	0	0	0	0	0	SPQTHY	93	YAVAVV	0	0	0	0	0	0	0	0	0	0	0	0	DQLQGR	112	KSCHTG	0	0	1	0	0	0	24
4	0	0	0	0	0	0	SPQTHY	93	YAVAVV	0	0	0	0	0	0	0	0	0	0	0	0	RSAGWI	126	IPMGIL	0	0	0	0	0	0	24
5	0	0	0	0	0	0	SPQTHY	93	YAVAVV	0	0	0	0	0	0	0	0	0	0	1	0	FSASCV	158	PCIDRQ	0	1	0	0	0	0	24
6	0	0	0	0	0	0	SPQTHY	93	YAVAVV	0	0	0	0	0	0	0	0	1	0	0	1	ASCVPC	160	IDRQAY	0	0	0	0	0	0	24
7	0	0	0	0	0	0	SPQTHY	93	YAVAVV	0	0	0	0	0	0	0	0	1	0	0	0	QLCKGE	176	GENQCA	0	0	0	0	1	0	24
8	0	0	0	0	0	0	LYLGSR	324	YLTTLK	0	0	0	0	0	0	0	0	0	0	0	1	TRVVWC	348	AVGPEE	0	0	0	0	0	0	2
9	0	0	0	0	0	0	LYLGSR	324	YLTTLK	0	0	0	0	0	0	0	0	0	0	0	1	TRVVWC	348	AVGPEE	0	0	0	0	0	0	4
260	0	0	0	0	0	0	LYLGSR	324	YLTTLK	0	0	0	0	0	0	0	0	0	0	0	1	TRVVWC	348	AVGPEE	0	0	0	0	0	0	4
1	0	0	0	0	0	0	LYLGSR	324	YLTTLK	0	0	0	0	0	0	0	0	0	0	0	1	TRVVWC	348	AVGPEE	0	0	0	0	0	0	24
	2	9	3	4	4	5				10	6	5	4	16	4	8	2	13	3	6	9				4	3	11	3	7	4

## Sheet: Aspartic
#	P6	P5	P4	P3	P2	P1	P hexa-peptide	Start aa #	P’ hexa-peptide	P1'	P2'	P3'	P4'	P5'	P6'	P6	P5	P4	P3	P2	P1	P hexa-peptide	Stop aa #	P’ hexa-peptide	P1'	P2'	P3'	P4'	P5'	P6'	hr
1	0	0	0	0	1	0	VSRSDR	604	AAHVKQ	0	0	0	0	0	0	0	0	0	0	0	0	HQQALF	618	GKNGKN	0	0	0	0	0	0	2				APRKNVRWCTISQPEWFKCRRWQWRMKKLGAPSITCVRRAFALECIRAIAEKKADAVTLDGGMVFEAGRDPYKLRPVAAEIYGTKESPQTHYYAVAVVKKGSNFQLDQLQGRKSCHTGLGRSAGWIIPMGILRPYLSWTESLEPLQGAVAKFFSASCVPCIDRQAYPNLCQLCKGEGENQCACSSREPYFGYSGAFKCLQDGAGDVAFVKETTVFENLPEKADRDQYELLCLNNSRAPVDAFKECHLAQVPSHAVVARSVDGKEDLIWKLLSKAQEKFGKNKSRSFQLFGSPPGQRDLLFKDSALGFLRIPSKVDSALYLGSRYLTTLKNLRETAEEVKARYTRVVWCAVGPEEQKKCQQWSQQSGQNVTCATASTTDDCIVLVLKGEADALNLDGGYI…
2	0	0	0	0	1	0	VSRSDR	604	AAHVKQ	0	0	0	0	0	0	0	0	0	0	0	0	HQQALF	618	GKNGKN	0	0	0	0	0	0	2
3	0	0	0	0	1	0	VSRSDR	604	AAHVKQ	0	0	0	0	0	0	0	0	0	0	0	0	HQQALF	618	GKNGKN	0	0	0	0	0	0	4			=IF(MID(D2, 1,1) ="A",1,0)
4	0	0	0	0	1	0	VSRSDR	604	AAHVKQ	0	0	0	0	0	0	0	0	0	0	0	0	HQQALF	618	GKNGKN	0	0	0	0	0	0	4
5	0	0	0	0	1	0	VSRSDR	604	AAHVKQ	0	0	0	0	0	0	0	0	0	0	0	0	HQQALF	618	GKNGKN	0	0	0	0	0	0	24		APRKNV
6	0	0	0	0	1	0	VSRSDR	604	AAHVKQ	0	0	0	0	0	0	0	0	1	0	0	0	CPDKFC	630	LFKSET	0	0	0	0	0	0	24
7	0	0	0	0	1	0	VSRSDR	604	AAHVKQ	0	0	0	0	0	0	0	0	1	0	0	0	CPDKFC	630	LFKSET	0	0	0	0	0	0	24		Amino Acid	P6	P5	P4	P3	P2	P1	P1'	P2'	P3'	P4'	P5'	P6'
8	0	0	0	0	1	0	VSRSDR	604	AAHVKQ	0	0	0	0	0	0	0	1	0	0	0	0	PDKFCL	631	FKSETK	0	0	0	0	0	0	24		A
9	0	0	0	0	1	0	VSRSDR	604	AAHVKQ	0	0	0	0	0	0	0	0	0	0	0	0	KFCLFK	633	SETKNL	0	0	0	0	0	0	2		C
10	0	0	0	0	1	0	VSRSDR	604	AAHVKQ	0	0	0	0	0	0	0	0	0	0	0	0	KFCLFK	633	SETKNL	0	0	0	0	0	0	4		D
1	0	0	0	0	1	0	VSRSDR	604	AAHVKQ	0	0	0	0	0	0	0	0	0	0	0	0	KFCLFK	633	SETKNL	0	0	0	0	0	0	24		E
2	0	0	0	0	1	0	VSRSDR	604	AAHVKQ	0	0	0	0	0	0	0	0	0	0	0	0	FKSETK	637	NLLFND	0	0	0	0	0	1	4		F
3	0	0	0	0	1	0	VSRSDR	604	AAHVKQ	0	0	0	0	0	0	0	0	0	0	0	0	FKSETK	637	NLLFND	0	0	0	0	0	1	24		G
4	0	0	0	0	1	0	VSRSDR	604	AAHVKQ	0	0	0	0	0	0	0	0	0	0	0	0	KSETKN	638	LLFNDN	0	0	0	0	1	0	24		H
5	0	0	0	0	1	0	VSRSDR	604	AAHVKQ	0	0	0	0	0	0	0	0	0	0	0	0	ETKNLL	640	FNDNTE	0	0	1	0	0	0	24		I
6	0	0	0	0	0	0	LVLKGE	389	ADALNL	0	1	0	0	0	0	0	0	0	0	0	0	YLAVAV	438	VKKANE	0	0	0	0	0	0	4		K
7	0	0	0	0	0	0	AIAEKK	54	ADAVTL	0	1	0	0	0	0	0	0	0	0	0	0	EIYGTK	85	ESPQTH	0	0	0	0	0	0	4		L
8	0	0	0	0	0	0	TNGEST	558	ADWAKN	0	1	0	0	0	0	0	0	0	0	0	0	LAKLGG	653	RPTYEE	0	0	0	0	0	0	24		M
9	0	0	0	0	0	0	KLRPVA	79	AEIYGT	0	0	0	0	0	0	0	0	0	0	0	0	HTGLGR	121	SAGWII	0	0	0	0	0	0	24		N
20	0	0	0	0	0	0	RLCALC	506	AGDDQG	0	0	1	1	0	0	0	0	0	0	0	0	SCHLAV	591	APNHAV	0	0	0	0	0	0	24		P
1	0	0	0	0	0	0	GGMVFE	67	AGRDPY	0	0	0	1	0	0	0	0	0	0	0	0	PVAAEI	81	YGTKES	0	0	0	0	0	0	24		Q
2	0	0	0	0	0	0	GGMVFE	67	AGRDPY	0	0	0	1	0	0	0	0	0	0	0	0	ESPQTH	91	YYAVAV	0	0	0	0	0	0	24		R
3	0	0	0	0	0	0	GGMVFE	67	AGRDPY	0	0	0	1	0	0	0	0	0	0	0	0	SPQTHY	92	YAVAVV	0	0	0	0	0	0	24		S
4	1	0	0	0	0	0	DNTECL	649	AKLGGR	0	0	0	0	0	0	0	0	0	0	0	0	NLKKCS	676	TSPLLE	0	0	0	0	0	0	4		T
5	0	0	0	0	1	0	ESTADW	561	AKNLNR	0	0	0	0	0	0	0	0	0	0	1	0	VSRSDR	603	AAHVKQ	0	0	0	0	0	0	24		V
6	0	0	0	0	1	0	ESTADW	561	AKNLNR	0	0	0	0	0	0	0	0	0	0	0	0	GGRPTY	657	EEYLGT	0	0	0	0	0	0	24		W
7	0	0	0	0	1	0	LLFKDS	304	ALGFLR	0	0	0	0	0	0	0	0	0	0	0	0	ARYTRV	345	VWCAVG	0	0	0	0	0	0	4		Y
8	0	0	0	0	0	0	FFSQSC	492	APGADP	0	0	0	0	1	0	0	0	0	0	0	0	KNGKNC	625	PDKFCL	0	1	0	0	0	0	4
9	0	0	0	0	0	0	XXXXXX	1	APRKNV	0	0	0	0	0	0	0	0	0	0	0	0	IAEKKA	54	DAVTLD	1	0	0	0	0	1	24
30	0	0	0	0	0	0	XXXXXX	1	APRKNV	0	0	0	0	0	0	0	0	0	0	1	0	EKKADA	56	VTLDGG	0	0	0	1	0	0	24
1	0	0	0	0	0	0	XXXXXX	1	APRKNV	0	0	0	0	0	0	0	0	0	0	1	0	EKKADA	56	VTLDGG	0	0	0	1	0	0	24
2	0	0	0	0	0	0	XXXXXX	1	APRKNV	0	0	0	0	0	0	0	1	0	0	0	0	ADAVTL	59	DGGMVF	1	0	0	0	0	0	24
3	0	0	0	0	0	0	XXXXXX	1	APRKNV	0	0	0	0	0	0	0	0	0	0	1	0	AVTLDG	61	GMVFEA	0	0	0	0	0	0	24
4	0	0	0	0	0	0	XXXXXX	1	APRKNV	0	0	0	0	0	0	0	0	0	1	0	0	VTLDGG	62	MVFEAG	0	0	0	0	0	0	24
5	0	0	0	0	0	0	XXXXXX	1	APRKNV	0	0	0	0	0	0	1	0	0	0	0	0	DGGMVF	65	EAGRDP	0	0	0	0	1	0	24
6	0	0	0	0	0	0	XXXXXX	1	APRKNV	0	0	0	0	0	0	0	1	0	0	0	0	RDPYKL	74	RPVAAE	0	0	0	0	0	0	24
7	0	0	0	0	0	0	XXXXXX	1	APRKNV	0	0	0	0	0	0	0	0	0	0	0	0	KLRPVA	78	AEIYGT	0	0	0	0	0	0	24
8	0	0	0	0	0	0	XXXXXX	1	APRKNV	0	0	0	0	0	0	0	0	0	0	0	0	EIYGTK	85	ESPQTH	0	0	0	0	0	0	4
9	0	0	0	0	0	0	XXXXXX	1	APRKNV	0	0	0	0	0	0	0	0	0	0	0	0	EIYGTK	85	ESPQTH	0	0	0	0	0	0	24
40	0	0	0	0	0	0	XXXXXX	1	APRKNV	0	0	0	0	0	0	0	0	0	0	0	0	KESPQT	90	HYYAVA	0	0	0	0	0	0	24
1	0	0	0	0	0	0	XXXXXX	1	APRKNV	0	0	0	0	0	0	0	0	0	0	0	0	ESPQTH	91	YYAVAV	0	0	0	0	0	0	24
2	0	0	0	0	0	0	XXXXXX	1	APRKNV	0	0	0	0	0	0	0	0	0	0	0	0	ESPQTH	91	YYAVAV	0	0	0	0	0	0	24
3	0	0	0	0	0	0	XXXXXX	1	APRKNV	0	0	0	0	0	0	0	0	0	0	0	0	SPQTHY	92	YAVAVV	0	0	0	0	0	0	2
4	0	0	0	0	0	0	XXXXXX	1	APRKNV	0	0	0	0	0	0	0	0	0	0	0	0	SPQTHY	92	YAVAVV	0	0	0	0	0	0	24
5	0	0	0	0	0	0	XXXXXX	1	APRKNV	0	0	0	0	0	0	0	0	0	0	0	0	SPQTHY	92	YAVAVV	0	0	0	0	0	0	24
6	0	0	0	0	0	0	XXXXXX	1	APRKNV	0	0	0	0	0	0	0	0	0	0	0	0	SPQTHY	92	YAVAVV	0	0	0	0	0	0	24
7	0	0	0	0	0	0	XXXXXX	1	APRKNV	0	0	0	0	0	0	0	0	0	0	0	0	SPQTHY	92	YAVAVV	0	0	0	0	0	0	24
8	0	0	0	0	0	0	XXXXXX	1	APRKNV	0	0	0	0	0	0	0	0	0	0	0	0	SPQTHY	92	YAVAVV	0	0	0	0	0	0	24
9	0	0	0	0	0	0	XXXXXX	1	APRKNV	0	0	0	0	0	0	0	0	0	0	0	0	PQTHYY	93	AVAVVK	0	0	0	0	0	0	24
50	0	0	0	0	0	0	XXXXXX	1	APRKNV	0	0	0	0	0	0	0	0	0	1	0	0	CLQDGA	203	GDVAFV	0	1	0	0	0	0	2
1	0	0	0	0	0	0	XXXXXX	1	APRKNV	0	0	0	0	0	0	0	0	0	0	0	0	VPSHAV	255	VARSVD	0	0	0	0	0	1	2
2	0	0	0	0	0	0	WKLLSK	274	AQEKFG	0	0	0	0	0	0	0	1	0	0	0	0	KDSALG	306	FLRIPS	0	0	0	0	0	0	24
3	0	0	0	0	0	0	FKECHL	248	AQVPSH	0	0	0	0	0	0	0	0	0	0	0	0	GKNKSR	284	SFQLFG	0	0	0	0	0	0	24
4	0	0	0	0	0	0	PQTHYY	94	AVAVVK	0	0	0	0	0	0	0	0	0	0	0	0	PMGILR	133	PYLSWT	0	0	0	0	0	0	24
5	0	0	0	0	0	0	THYYAV	96	AVVKKG	0	0	0	0	0	0	0	0	0	0	0	0	SAGWII	127	PMGILR	0	0	0	0	0	0	24
6	0	0	0	0	0	0	THYYAV	96	AVVKKG	0	0	0	0	0	0	0	0	0	0	0	0	PMGILR	133	PYLSWT	0	0	0	0	0	0	24
7	0	0	0	0	0	0	THYYAV	96	AVVKKG	0	0	0	0	0	0	0	0	0	0	1	0	KCLQDG	202	AGDVAF	0	0	1	0	0	0	24
8	0	0	0	0	0	0	IYTAGK	405	CGLVPV	0	0	0	0	0	0	0	0	0	0	0	0	LTWNSL	451	KDKKSC	0	1	0	0	0	0	24
9	0	1	0	0	0	0	VDAFKE	245	CHLAQV	0	0	0	0	0	0	1	0	0	0	0	0	DSALYL	320	GSRYLT	0	0	0	0	0	0	4
60	0	1	0	0	0	0	VDAFKE	245	CHLAQV	0	0	0	0	0	0	1	0	0	0	0	0	DSALYL	320	GSRYLT	0	0	0	0	0	0	4
1	0	0	0	0	0	0	VTEAQS	587	CHLAVA	0	0	0	0	0	0	0	0	0	0	0	0	STSPLL	681	EACAFL	0	0	0	0	0	0	24
2	0	0	0	0	0	0	YSGAFK	198	CLQDGA	0	0	0	1	0	0	0	0	0	0	0	0	HAVVAR	258	SVDGKE	0	0	1	0	0	0	2
3	0	0	0	0	0	0	YSGAFK	198	CLQDGA	0	0	0	1	0	0	0	0	0	0	0	0	GKNKSR	284	SFQLFG	0	0	0	0	0	0	4
4	0	0	0	0	0	0	YSGAFK	198	CLQDGA	0	0	0	1	0	0	0	0	0	0	0	0	GKNKSR	284	SFQLFG	0	0	0	0	0	0	24
5	0	0	0	0	0	0	YSGAFK	198	CLQDGA	0	0	0	1	0	0	0	0	0	0	0	0	SPPGQR	296	DLLFKD	1	0	0	0	0	1	24
6	0	0	0	0	0	0	GAPSIT	36	CVRRAF	0	0	0	0	0	0	0	0	0	0	0	0	MGILRP	134	YLSWTE	0	0	0	0	0	0	2
7	0	0	0	0	0	0	GAPSIT	36	CVRRAF	0	0	0	0	0	0	0	0	0	0	0	0	GILRPY	135	LSWTES	0	0	0	0	0	0	2
8	0	0	0	0	0	0	AFKCLQ	201	DGAGDV	1	0	0	0	1	0	0	0	0	0	0	0	HAVVAR	258	SVDGKE	0	0	1	0	0	0	24
9	0	0	0	0	0	0	AFKCLQ	201	DGAGDV	1	0	0	0	1	0	0	0	0	0	0	0	GKNKSR	284	SFQLFG	0	0	0	0	0	0	24
70	0	0	0	0	0	0	SPPGQR	297	DLLFKD	1	0	0	0	0	1	0	0	0	0	0	0	KKCQQW	361	SQQSGQ	0	0	0	0	0	0	24
1	0	0	0	0	0	0	SCAPGA	496	DPKSRL	1	0	0	0	0	0	1	0	0	0	0	0	DWAKNL	564	NREDFR	0	0	0	1	0	0	24
2	0	0	0	0	0	0	GSNFQL	107	DQLQGR	1	0	0	0	0	0	0	0	0	0	0	0	FGYSGA	195	FKCLQD	0	0	0	0	0	1	24
3	0	0	0	0	1	0	PEKADR	225	DQYELL	1	0	0	0	0	0	1	0	0	0	1	0	DGKEDL	266	IWKLLS	0	0	0	0	0	0	24
4	0	0	0	0	0	0	NGESTA	559	DWAKNL	1	0	0	0	0	0	0	0	0	0	0	0	KPVTEA	584	QSCHLA	0	0	0	0	0	0	2
5	0	0	0	0	0	0	NGESTA	559	DWAKNL	1	0	0	0	0	0	0	0	0	0	0	0	KPVTEA	584	QSCHLA	0	0	0	0	0	0	4
6	0	0	0	0	0	0	NGESTA	559	DWAKNL	1	0	0	0	0	0	0	0	0	0	0	0	KPVTEA	584	QSCHLA	0	0	0	0	0	0	24
7	1	0	0	0	0	0	DGGMVF	66	EAGRDP	0	0	0	0	1	0	0	0	0	0	0	0	EIYGTK	85	ESPQTH	0	0	0	0	0	0	24
8	1	0	0	0	0	0	DGGMVF	66	EAGRDP	0	0	0	0	1	0	0	0	0	0	0	0	GTKESP	88	QTHYYA	0	0	0	0	0	0	24
9	1	0	0	0	0	0	DGGMVF	66	EAGRDP	0	0	0	0	1	0	0	0	0	0	0	0	KESPQT	90	HYYAVA	0	0	0	0	0	0	24
80	1	0	0	0	0	0	DGGMVF	66	EAGRDP	0	0	0	0	1	0	0	0	0	0	0	0	KESPQT	90	HYYAVA	0	0	0	0	0	0	24
1	1	0	0	0	0	0	DGGMVF	66	EAGRDP	0	0	0	0	1	0	0	0	0	0	0	0	SPQTHY	92	YAVAVV	0	0	0	0	0	0	2
2	1	0	0	0	0	0	DGGMVF	66	EAGRDP	0	0	0	0	1	0	0	0	0	0	0	0	SPQTHY	92	YAVAVV	0	0	0	0	0	0	2
3	1	0	0	0	0	0	DGGMVF	66	EAGRDP	0	0	0	0	1	0	0	0	0	0	0	0	SPQTHY	92	YAVAVV	0	0	0	0	0	0	4
4	1	0	0	0	0	0	DGGMVF	66	EAGRDP	0	0	0	0	1	0	0	0	0	0	0	0	SPQTHY	92	YAVAVV	0	0	0	0	0	0	4
5	1	0	0	0	0	0	DGGMVF	66	EAGRDP	0	0	0	0	1	0	0	0	0	0	0	0	SPQTHY	92	YAVAVV	0	0	0	0	0	0	24
6	1	0	0	0	0	0	DGGMVF	66	EAGRDP	0	0	0	0	1	0	0	0	0	0	0	0	SPQTHY	92	YAVAVV	0	0	0	0	0	0	24
7	1	0	0	0	0	0	DGGMVF	66	EAGRDP	0	0	0	0	1	0	0	0	0	0	0	0	SPQTHY	92	YAVAVV	0	0	0	0	0	0	24
8	1	0	0	0	0	0	DGGMVF	66	EAGRDP	0	0	0	0	1	0	0	0	0	0	0	0	SPQTHY	92	YAVAVV	0	0	0	0	0	0	24
9	1	0	0	0	0	0	DGGMVF	66	EAGRDP	0	0	0	0	1	0	0	0	0	0	0	0	SPQTHY	92	YAVAVV	0	0	0	0	0	0	24
90	1	0	0	0	0	0	DGGMVF	66	EAGRDP	0	0	0	0	1	0	0	0	0	0	0	0	PQTHYY	93	AVAVVK	0	0	0	0	0	0	24
1	0	0	0	0	0	0	AKNLNR	567	EDFRLL	0	1	0	0	0	0	0	0	0	0	1	0	VSRSDR	603	AAHVKQ	0	0	0	0	0	0	24
2	0	1	0	1	0	0	ADRDQY	228	ELLCLN	0	0	0	0	0	0	0	0	0	0	0	0	VPSHAV	255	VARSVD	0	0	0	0	0	1	2
3	0	1	0	1	0	0	ADRDQY	228	ELLCLN	0	0	0	0	0	0	0	0	0	0	0	0	HAVVAR	258	SVDGKE	0	0	1	0	0	0	24
4	0	0	0	0	0	0	KETTVF	216	ENLPEK	0	0	0	0	0	0	1	0	1	0	0	0	DRDQYE	228	LLCLNN	0	0	0	0	0	0	24
5	0	0	0	0	0	0	KETTVF	216	ENLPEK	0	0	0	0	0	0	1	0	0	0	0	0	DAFKEC	245	HLAQVP	0	0	0	0	0	0	4
6	0	0	0	0	0	0	KETTVF	216	ENLPEK	0	0	0	0	0	0	0	0	0	0	0	0	HAVVAR	258	SVDGKE	0	0	1	0	0	0	24
7	0	0	0	0	0	0	KETTVF	216	ENLPEK	0	0	0	0	0	0	0	0	0	0	0	0	HAVVAR	258	SVDGKE	0	0	1	0	0	0	24
8	0	0	0	0	0	0	KETTVF	216	ENLPEK	0	0	0	0	0	0	1	0	0	0	0	0	DLIWKL	270	LSKAQE	0	0	0	0	0	0	24
9	0	0	0	0	0	0	KETTVF	216	ENLPEK	0	0	0	0	0	0	0	0	0	0	0	0	WKLLSK	273	AQEKFG	0	0	0	0	0	0	2
100	0	0	0	0	0	0	KETTVF	216	ENLPEK	0	0	0	0	0	0	0	0	0	0	0	0	WKLLSK	273	AQEKFG	0	0	0	0	0	0	2
1	0	0	0	0	0	0	KETTVF	216	ENLPEK	0	0	0	0	0	0	0	0	0	0	0	0	WKLLSK	273	AQEKFG	0	0	0	0	0	0	2
2	0	0	0	0	0	0	KETTVF	216	ENLPEK	0	0	0	0	0	0	0	0	0	0	0	0	WKLLSK	273	AQEKFG	0	0	0	0	0	0	2
3	0	0	0	0	0	0	KETTVF	216	ENLPEK	0	0	0	0	0	0	0	0	0	0	0	0	WKLLSK	273	AQEKFG	0	0	0	0	0	0	2
4	0	0	0	0	0	0	KETTVF	216	ENLPEK	0	0	0	0	0	0	0	0	0	0	0	0	WKLLSK	273	AQEKFG	0	0	0	0	0	0	4
5	0	0	0	0	0	0	KETTVF	216	ENLPEK	0	0	0	0	0	0	0	0	0	0	0	0	WKLLSK	273	AQEKFG	0	0	0	0	0	0	4
6	0	0	0	0	0	0	KETTVF	216	ENLPEK	0	0	0	0	0	0	0	0	0	0	0	0	WKLLSK	273	AQEKFG	0	0	0	0	0	0	4
7	0	0	0	0	0	0	KETTVF	216	ENLPEK	0	0	0	0	0	0	0	0	0	0	0	0	WKLLSK	273	AQEKFG	0	0	0	0	0	0	4
8	0	0	0	0	0	0	KETTVF	216	ENLPEK	0	0	0	0	0	0	0	0	0	0	0	0	WKLLSK	273	AQEKFG	0	0	0	0	0	0	24
9	0	0	0	0	0	0	KETTVF	216	ENLPEK	0	0	0	0	0	0	0	0	0	0	0	0	WKLLSK	273	AQEKFG	0	0	0	0	0	0	24
110	0	0	0	0	0	0	KETTVF	216	ENLPEK	0	0	0	0	0	0	0	0	0	0	0	0	WKLLSK	273	AQEKFG	0	0	0	0	0	0	24
1	0	0	0	0	0	0	KETTVF	216	ENLPEK	0	0	0	0	0	0	0	0	0	0	0	0	WKLLSK	273	AQEKFG	0	0	0	0	0	0	24
2	0	0	0	0	0	0	KETTVF	216	ENLPEK	0	0	0	0	0	0	0	0	0	0	0	0	WKLLSK	273	AQEKFG	0	0	0	0	0	0	24
3	0	0	0	0	0	0	KETTVF	216	ENLPEK	0	0	0	0	0	0	0	0	0	0	0	0	WKLLSK	273	AQEKFG	0	0	0	0	0	0	24
4	0	0	0	0	0	0	KETTVF	216	ENLPEK	0	0	0	0	0	0	0	0	0	0	0	0	LLSKAQ	275	EKFGKN	0	0	0	0	0	0	24
5	0	0	0	0	0	0	LCKGEG	178	ENQCAC	0	0	0	0	0	0	0	0	0	1	0	0	GQRDLL	299	FKDSAL	0	0	1	0	0	0	2
6	0	0	0	0	0	0	LVPVLA	413	ENRKSS	0	0	0	0	0	0	0	0	0	0	1	0	FVKNDT	547	VWENTN	0	0	0	0	0	0	24
7	0	1	0	0	0	0	LDGGMV	65	FEAGRD	0	0	0	0	0	1	0	0	0	0	0	0	SPQTHY	92	YAVAVV	0	0	0	0	0	0	24
8	0	0	0	0	0	0	LHQQAL	618	FGKNGK	0	0	0	0	0	0	0	0	0	0	0	0	AKLGGR	654	PTYEEY	0	0	0	0	0	0	24
9	0	0	0	1	0	0	GQRDLL	300	FKDSAL	0	0	1	0	0	0	0	0	0	0	0	0	VTCATA	374	STTDDC	0	0	0	1	1	0	2
120	0	0	0	0	0	1	NLNRED	569	FRLLCL	0	0	0	0	0	0	0	0	0	0	0	0	HAVVSR	600	SDRAAH	0	1	0	0	0	0	2
1	0	0	0	0	0	1	NLNRED	569	FRLLCL	0	0	0	0	0	0	0	0	0	0	0	0	HAVVSR	600	SDRAAH	0	1	0	0	0	0	4
2	0	0	0	0	0	1	NLNRED	569	FRLLCL	0	0	0	0	0	0	0	0	0	0	0	0	HAVVSR	600	SDRAAH	0	1	0	0	0	0	24
3	0	0	0	0	0	1	NLNRED	569	FRLLCL	0	0	0	0	0	0	0	0	0	0	0	0	HAVVSR	600	SDRAAH	0	1	0	0	0	0	24
4	0	0	0	0	0	1	NLNRED	569	FRLLCL	0	0	0	0	0	0	0	0	0	0	1	0	VSRSDR	603	AAHVKQ	0	0	0	0	0	0	2
5	0	0	0	0	0	1	NLNRED	569	FRLLCL	0	0	0	0	0	0	0	0	0	0	1	0	VSRSDR	603	AAHVKQ	0	0	0	0	0	0	4
6	0	0	0	0	0	1	NLNRED	569	FRLLCL	0	0	0	0	0	0	0	0	0	0	1	0	VSRSDR	603	AAHVKQ	0	0	0	0	0	0	4
7	0	0	0	0	0	1	NLNRED	569	FRLLCL	0	0	0	0	0	0	0	0	0	0	1	0	VSRSDR	603	AAHVKQ	0	0	0	0	0	0	24
8	0	0	0	0	0	1	NLNRED	569	FRLLCL	0	0	0	0	0	0	0	0	0	0	1	0	VSRSDR	603	AAHVKQ	0	0	0	0	0	0	24
9	0	0	0	0	0	1	NLNRED	569	FRLLCL	0	0	0	0	0	0	0	0	0	0	1	0	VSRSDR	603	AAHVKQ	0	0	0	0	0	0	24
130	0	0	0	0	0	1	NLNRED	569	FRLLCL	0	0	0	0	0	0	0	0	0	0	1	0	VSRSDR	603	AAHVKQ	0	0	0	0	0	0	24
1	0	0	0	0	1	0	SCAFDE	486	FFSQSC	0	0	0	0	0	0	0	0	0	0	0	0	KEKYYG	525	YTGAFR	0	0	0	0	0	0	24
2	0	0	0	0	1	0	SCAFDE	486	FFSQSC	0	0	0	0	0	0	0	0	0	0	0	0	YTGAFR	531	CLAEDV	0	0	0	0	1	0	24
3	0	0	0	0	0	0	PYFGYS	194	GAFKCL	0	0	0	0	0	0	0	0	0	0	0	0	NLPEKA	222	DRDQYE	1	0	1	0	0	0	2
4	0	0	0	0	0	1	FKCLQD	202	GAGDVA	0	0	0	1	0	0	0	0	0	0	0	1	PPGQRD	297	LLFKDS	0	0	0	0	1	0	24
5	0	0	0	0	0	0	WRMKKL	30	GAPSIT	0	0	0	0	0	0	0	0	0	0	0	0	ESPQTH	91	YYAVAV	0	0	0	0	0	0	24
6	0	0	0	1	0	0	CLQDGA	204	GDVAFV	0	1	0	0	0	0	0	0	0	0	1	0	PGQRDL	298	LFKDSA	0	0	0	1	0	0	24
7	0	0	0	0	0	0	VWENTN	554	GESTAD	0	0	0	0	0	1	0	0	0	0	1	0	VSRSDR	603	AAHVKQ	0	0	0	0	0	0	24
8	0	0	0	0	0	0	GMVFEA	68	GRDPYK	0	0	1	0	0	0	0	0	0	0	0	0	ESPQTH	91	YYAVAV	0	0	0	0	0	0	24
9	0	0	1	0	0	0	QLDQLQ	111	GRKSCH	0	0	0	0	0	0	0	0	0	0	0	0	LEPLQG	147	AVAKFF	0	0	0	0	0	0	24
140	0	0	0	0	0	0	GLGRSA	124	GWIIPM	0	0	0	0	0	0	0	0	0	0	0	0	NQCACS	184	SREPYF	0	0	0	0	0	0	24
1	0	0	0	0	0	0	TEAQSC	588	HLAVAP	0	0	0	0	0	0	0	0	0	0	1	0	VSRSDR	603	AAHVKQ	0	0	0	0	0	0	24
2	0	0	0	0	0	0	KESPQT	91	HYYAVA	0	0	0	0	0	0	0	0	0	0	0	0	HTGLGR	121	SAGWII	0	0	0	0	0	0	24
3	0	0	0	0	0	0	KESPQT	91	HYYAVA	0	0	0	0	0	0	0	0	0	0	0	0	HTGLGR	121	SAGWII	0	0	0	0	0	0	24
4	0	0	0	0	0	0	ALGFLR	310	IPSKVD	0	0	0	0	0	1	0	0	0	0	0	0	LGSRYL	325	TTLKNL	0	0	0	0	0	0	2
5	0	0	0	1	1	0	STTDDC	381	IVLVLK	0	0	0	0	0	0	0	0	0	0	0	0	KKSCHT	459	AVDRTA	0	0	1	0	0	0	24
6	1	0	0	0	1	0	DGKEDL	267	IWKLLS	0	0	0	0	0	0	0	0	0	0	0	0	GKNKSR	284	SFQLFG	0	0	0	0	0	0	4
7	1	0	0	0	1	0	DGKEDL	267	IWKLLS	0	0	0	0	0	0	0	0	0	0	0	0	GKNKSR	284	SFQLFG	0	0	0	0	0	0	4
8	0	0	0	0	0	0	FENLPE	221	KADRDQ	0	0	1	0	1	0	0	0	1	0	0	0	LKDKKS	456	CHTAVD	0	0	0	0	0	1	2
9	0	0	0	0	0	0	IWKLLS	273	KAQEKF	0	0	0	0	0	0	0	0	0	0	1	0	PGQRDL	298	LFKDSA	0	0	0	1	0	0	24
150	0	0	0	0	0	0	KCVPNS	520	KEKYYG	0	0	0	0	0	0	0	0	0	0	0	0	AKNLNR	566	EDFRLL	0	1	0	0	0	0	2
1	0	0	0	0	0	0	LAVAVV	440	KKANEG	0	0	0	0	0	0	0	0	0	0	0	0	GWNIPM	471	GLIVNQ	0	0	0	0	0	0	24
2	0	0	0	0	0	0	WQWRMK	28	KLGAPS	0	0	0	0	0	0	0	0	0	0	0	0	AIAEKK	53	ADAVTL	0	1	0	0	0	0	4
3	0	0	0	1	0	0	AGRDPY	73	KLRPVA	0	0	0	0	0	0	0	0	0	0	0	0	KSCHTG	118	LGRSAG	0	0	0	0	0	0	24
4	0	0	0	0	0	0	AQEKFG	280	KNKSRS	0	0	0	0	0	0	0	0	0	0	0	0	LGSRYL	325	TTLKNL	0	0	0	0	0	0	24
5	0	0	0	0	0	0	RYLTTL	329	KNLRET	0	0	0	0	0	0	0	0	0	0	0	0	PEEQKK	357	CQQWSQ	0	0	0	0	0	0	2
6	0	0	1	0	0	0	CLDGTR	579	KPVTEA	0	0	0	0	0	0	0	0	0	0	0	0	HAVVSR	600	SDRAAH	0	1	0	0	0	0	2
7	0	0	0	0	0	0	AFKECH	247	LAQVPS	0	0	0	0	0	0	0	0	0	0	0	0	KFGKNK	282	SRSFQL	0	0	0	0	0	0	2
8	0	0	0	0	0	0	AFKECH	247	LAQVPS	0	0	0	0	0	0	0	0	0	0	0	0	KFGKNK	282	SRSFQL	0	0	0	0	0	0	4
9	0	0	1	0	0	0	REDFRL	572	LCLDGT	0	0	0	1	0	0	0	0	0	0	1	0	VSRSDR	603	AAHVKQ	0	0	0	0	0	0	2
160	0	0	1	0	0	0	REDFRL	572	LCLDGT	0	0	0	1	0	0	0	0	0	0	1	0	VSRSDR	603	AAHVKQ	0	0	0	0	0	0	4
1	0	0	1	0	0	0	REDFRL	572	LCLDGT	0	0	0	1	0	0	0	0	0	0	1	0	VSRSDR	603	AAHVKQ	0	0	0	0	0	0	4
2	0	0	1	0	0	0	REDFRL	572	LCLDGT	0	0	0	1	0	0	0	0	0	0	1	0	VSRSDR	603	AAHVKQ	0	0	0	0	0	0	24
3	0	0	1	0	0	0	REDFRL	572	LCLDGT	0	0	0	1	0	0	0	0	0	0	1	0	VSRSDR	603	AAHVKQ	0	0	0	0	0	0	24
4	0	0	1	0	0	0	KADAVT	59	LDGGMV	0	1	0	0	0	0	0	0	0	0	0	0	SPQTHY	92	YAVAVV	0	0	0	0	0	0	24
5	0	0	1	0	0	0	KADAVT	59	LDGGMV	0	1	0	0	0	0	0	0	0	0	0	0	AKFFSA	155	SCVPCI	0	0	0	0	0	0	24
6	1	0	0	0	0	0	DFRLLC	574	LDGTRK	0	1	0	0	0	0	0	0	0	0	1	0	VSRSDR	603	AAHVKQ	0	0	0	0	0	0	2
7	0	1	0	0	0	0	VDSALY	320	LGSRYL	0	0	0	0	0	0	0	0	0	0	0	0	TLKNLR	332	ETAEEV	0	0	0	0	0	0	4
8	0	1	0	0	0	0	ADWAKN	564	LNREDF	0	0	0	0	1	0	0	0	0	0	1	0	VSRSDR	603	AAHVKQ	0	0	0	0	0	0	24
9	0	0	0	0	0	0	TTVFEN	218	LPEKAD	0	0	0	0	0	1	0	0	0	0	0	0	GKNKSR	284	SFQLFG	0	0	0	0	0	0	4
170	0	0	0	0	0	0	TTVFEN	218	LPEKAD	0	0	0	0	0	1	0	0	0	0	0	0	GKNKSR	284	SFQLFG	0	0	0	0	0	0	4
1	1	0	0	0	0	0	DSALGF	308	LRIPSK	0	0	0	0	0	0	0	0	0	0	0	0	ALYLGS	322	RYLTTL	0	0	0	0	0	0	24
2	1	0	0	0	0	0	DSALGF	308	LRIPSK	0	0	0	0	0	0	0	0	0	0	0	0	YLGSRY	324	LTTLKN	0	0	0	0	0	0	24
3	1	0	0	0	0	0	DSALGF	308	LRIPSK	0	0	0	0	0	0	0	0	0	0	1	1	ASTTDD	379	CIVLVL	0	0	0	0	0	0	24
4	1	0	0	0	0	0	DSALGF	308	LRIPSK	0	0	0	0	0	0	0	0	0	0	0	0	VPVLAE	413	NRKSSK	0	0	0	0	0	0	24
5	1	0	0	0	0	0	DLIWKL	271	LSKAQE	0	0	0	0	0	0	0	0	0	0	0	0	FGSPPG	294	QRDLLF	0	0	1	0	0	0	24
6	1	0	0	0	0	0	DLIWKL	271	LSKAQE	0	0	0	0	0	0	0	0	0	0	0	1	PPGQRD	297	LLFKDS	0	0	0	0	1	0	24
7	1	0	0	0	0	0	DLIWKL	271	LSKAQE	0	0	0	0	0	0	0	0	0	0	1	0	PGQRDL	298	LFKDSA	0	0	0	1	0	0	24
8	1	0	0	0	0	0	DLIWKL	271	LSKAQE	0	0	0	0	0	0	0	1	0	0	0	0	RDLLFK	301	DSALGF	1	0	0	0	0	0	24
9	1	0	0	0	0	0	DWAKNL	565	NREDFR	0	0	0	1	0	0	0	0	0	0	0	0	CLAKLG	652	GRPTYE	0	0	0	0	0	0	24
180	0	0	0	0	0	0	NEGLTW	449	NSLKDK	0	0	0	0	1	0	0	0	0	0	0	0	MGLIVN	476	QTGSCA	0	0	0	0	0	0	2
1	0	0	0	0	0	0	NEGLTW	449	NSLKDK	0	0	0	0	1	0	0	0	0	0	0	0	MGLIVN	476	QTGSCA	0	0	0	0	0	0	4
2	0	0	0	0	0	0	NEGLTW	449	NSLKDK	0	0	0	0	1	0	0	0	0	0	0	0	MGLIVN	476	QTGSCA	0	0	0	0	0	0	24
3	0	0	0	0	0	0	ELLCLN	234	NSRAPV	0	0	0	0	0	0	0	0	0	0	0	0	ALGFLR	309	IPSKVD	0	0	0	0	0	1	4
4	0	0	0	0	0	1	FEAGRD	71	PYKLRP	0	0	0	0	0	0	0	0	0	0	0	0	EIYGTK	85	ESPQTH	0	0	0	0	0	0	24
5	0	0	0	0	0	1	FEAGRD	71	PYKLRP	0	0	0	0	0	0	0	0	0	0	0	0	SPQTHY	92	YAVAVV	0	0	0	0	0	0	24
6	0	0	0	0	0	0	AVGPEE	355	QKKCQQ	0	0	0	0	0	0	0	0	0	0	0	0	VLKGEA	389	DALNLD	1	0	0	0	0	1	24
7	0	0	0	0	0	0	KQVLLH	614	QQALFG	0	0	0	0	0	0	0	0	0	0	0	0	ETKNLL	640	FNDNTE	0	0	1	0	0	0	4
8	0	0	0	0	0	0	KPVTEA	585	QSCHLA	0	0	0	0	0	0	0	0	0	0	0	0	CSTSPL	680	LEACAF	0	0	0	0	0	0	24
9	0	0	0	0	0	0	MVFEAG	69	RDPYKL	0	1	0	0	0	0	0	0	0	1	0	0	GQRDLL	299	FKDSAL	0	0	1	0	0	0	4
190	0	0	0	0	0	0	SALGFL	309	RIPSKV	0	0	0	0	0	0	0	0	0	0	0	0	YLGSRY	324	LTTLKN	0	0	0	0	0	0	24
1	0	0	0	0	0	0	SALGFL	309	RIPSKV	0	0	0	0	0	0	0	0	0	0	0	0	AVGPEE	354	QKKCQQ	0	0	0	0	0	0	24
2	0	0	0	0	0	0	XXXXAP	3	RKNVRW	0	0	0	0	0	0	0	0	0	0	0	0	HYYAVA	96	VVKKGS	0	0	0	0	0	0	4
3	0	1	0	0	0	0	RDPYKL	75	RPVAAE	0	0	0	0	0	0	0	0	0	0	0	0	SPQTHY	92	YAVAVV	0	0	0	0	0	0	24
4	0	0	0	0	0	0	SHAVVA	258	RSVDGK	0	0	0	1	0	0	0	0	0	0	0	0	GKNKSR	284	SFQLFG	0	0	0	0	0	0	4
5	0	0	0	0	0	0	APRKNV	7	RWCTIS	0	0	0	0	0	0	0	0	0	0	0	0	VAVVKK	100	GSNFQL	0	0	0	0	0	0	2
6	0	0	0	0	0	0	EWFKCR	21	RWQWRM	0	0	0	0	0	0	0	0	0	0	0	0	ITCVRR	39	AFALEC	0	0	0	0	0	0	2
7	0	0	0	0	0	0	AEEVKA	341	RYTRVV	0	0	0	0	0	0	0	0	0	0	0	0	WSQQSG	366	QNVTCA	0	0	0	0	0	0	24
8	0	0	0	0	0	0	AKFFSA	156	SCVPCI	0	0	0	0	0	0	0	0	0	0	0	0	CACSSR	186	EPYFGY	0	0	0	0	0	0	24
9	0	0	0	0	0	0	LIWKLL	272	SKAQEK	0	0	0	0	0	0	0	0	0	0	0	0	GKNKSR	284	SFQLFG	0	0	0	0	0	0	4
200	0	0	0	0	0	0	LIWKLL	272	SKAQEK	0	0	0	0	0	0	0	0	0	0	0	0	GKNKSR	284	SFQLFG	0	0	0	0	0	0	4
1	0	0	0	0	0	0	LIWKLL	272	SKAQEK	0	0	0	0	0	0	0	0	0	0	0	0	GKNKSR	284	SFQLFG	0	0	0	0	0	0	4
2	0	0	0	0	0	0	LIWKLL	272	SKAQEK	0	0	0	0	0	0	0	0	0	0	0	0	GKNKSR	284	SFQLFG	0	0	0	0	0	0	24
3	0	0	0	0	0	0	LLCLNN	235	SRAPVD	0	0	0	0	0	1	0	0	0	1	0	0	RSVDGK	263	EDLIWK	0	1	0	0	0	0	2
4	0	0	0	0	0	0	KFGKNK	283	SRSFQL	0	0	0	0	0	0	0	0	0	0	1	0	LLFKDS	303	ALGFLR	0	0	0	0	0	0	2
5	0	0	0	0	0	0	HAVVAR	259	SVDGKE	0	0	1	0	0	0	0	0	0	0	0	0	GKNKSR	284	SFQLFG	0	0	0	0	0	0	2
6	0	0	0	0	0	0	HAVVAR	259	SVDGKE	0	0	1	0	0	0	0	0	0	0	0	0	GKNKSR	284	SFQLFG	0	0	0	0	0	0	2
7	0	0	0	0	0	0	HAVVAR	259	SVDGKE	0	0	1	0	0	0	0	0	0	0	0	0	GKNKSR	284	SFQLFG	0	0	0	0	0	0	2
8	0	0	0	0	0	0	HAVVAR	259	SVDGKE	0	0	1	0	0	0	0	0	0	0	0	0	GKNKSR	284	SFQLFG	0	0	0	0	0	0	2
9	0	0	0	0	0	0	HAVVAR	259	SVDGKE	0	0	1	0	0	0	0	0	0	0	0	0	GKNKSR	284	SFQLFG	0	0	0	0	0	0	2
210	0	0	0	0	0	0	HAVVAR	259	SVDGKE	0	0	1	0	0	0	0	0	0	0	0	0	GKNKSR	284	SFQLFG	0	0	0	0	0	0	4
1	0	0	0	0	0	0	HAVVAR	259	SVDGKE	0	0	1	0	0	0	0	0	0	0	0	0	GKNKSR	284	SFQLFG	0	0	0	0	0	0	4
2	0	0	0	0	0	0	HAVVAR	259	SVDGKE	0	0	1	0	0	0	0	0	0	0	0	0	GKNKSR	284	SFQLFG	0	0	0	0	0	0	4
3	0	0	0	0	0	0	HAVVAR	259	SVDGKE	0	0	1	0	0	0	0	0	0	0	0	0	GKNKSR	284	SFQLFG	0	0	0	0	0	0	4
4	0	0	0	0	0	0	HAVVAR	259	SVDGKE	0	0	1	0	0	0	0	0	0	0	0	0	GKNKSR	284	SFQLFG	0	0	0	0	0	0	24
5	0	0	0	0	0	0	HAVVAR	259	SVDGKE	0	0	1	0	0	0	0	0	0	0	0	0	GKNKSR	284	SFQLFG	0	0	0	0	0	0	24
6	0	0	0	0	0	0	HAVVAR	259	SVDGKE	0	0	1	0	0	0	0	0	0	0	0	0	GKNKSR	284	SFQLFG	0	0	0	0	0	0	24
7	0	0	0	0	0	0	HAVVAR	259	SVDGKE	0	0	1	0	0	0	0	0	0	0	0	0	GKNKSR	284	SFQLFG	0	0	0	0	0	0	24
8	0	0	0	0	0	0	HAVVAR	259	SVDGKE	0	0	1	0	0	0	0	0	0	0	0	0	GKNKSR	284	SFQLFG	0	0	0	0	0	0	24
9	0	0	0	0	0	0	HAVVAR	259	SVDGKE	0	0	1	0	0	0	0	0	0	0	0	0	GKNKSR	284	SFQLFG	0	0	0	0	0	0	24
220	0	0	0	0	0	0	HAVVAR	259	SVDGKE	0	0	1	0	0	0	0	0	0	0	0	0	SPPGQR	296	DLLFKD	1	0	0	0	0	1	24
1	0	0	0	0	0	0	HAVVAR	259	SVDGKE	0	0	1	0	0	0	0	0	0	0	0	1	PPGQRD	297	LLFKDS	0	0	0	0	1	0	24
2	0	0	0	0	0	0	HAVVAR	259	SVDGKE	0	0	1	0	0	0	0	0	0	0	0	1	PPGQRD	297	LLFKDS	0	0	0	0	1	0	24
3	0	0	0	0	0	0	HAVVAR	259	SVDGKE	0	0	1	0	0	0	0	0	0	0	1	0	PGQRDL	298	LFKDSA	0	0	0	1	0	0	24
4	0	0	0	0	0	0	HAVVAR	259	SVDGKE	0	0	1	0	0	0	0	0	0	0	1	0	PGQRDL	298	LFKDSA	0	0	0	1	0	0	24
5	0	0	0	0	0	0	HAVVAR	259	SVDGKE	0	0	1	0	0	0	0	1	0	0	0	0	RDLLFK	301	DSALGF	1	0	0	0	0	0	24
6	0	0	0	0	0	0	GTRKPV	582	TEAQSC	0	0	0	0	0	0	0	0	0	0	0	0	STSPLL	681	EACAFL	0	0	0	0	0	0	24
7	0	0	0	0	1	0	LLFNDN	645	TECLAK	0	0	0	0	0	0	0	0	0	0	0	0	LKKCST	677	SPLLEA	0	0	0	0	0	0	4
8	0	0	0	0	1	0	LLFNDN	645	TECLAK	0	0	0	0	0	0	0	0	0	0	0	0	LKKCST	677	SPLLEA	0	0	0	0	0	0	24
9	0	0	0	0	1	0	LLFNDN	645	TECLAK	0	0	0	0	0	0	0	0	0	0	0	0	LLEACA	685	FLTR	0	0	0	0	0	0	2
230	0	0	0	0	0	0	RPYLSW	139	TESLEP	0	0	0	0	0	0	0	1	0	0	0	0	IDRQAY	166	PNLCQL	0	0	0	0	0	0	2
1	0	0	0	1	0	0	KKADAV	58	TLDGGM	0	0	1	0	0	0	0	0	0	0	0	0	KSCHTG	118	LGRSAG	0	0	0	0	0	0	2
2	0	0	0	1	0	0	KKADAV	58	TLDGGM	0	0	1	0	0	0	0	0	0	0	0	0	KSCHTG	118	LGRSAG	0	0	0	0	0	0	24
3	0	0	0	1	0	0	KKADAV	58	TLDGGM	0	0	1	0	0	0	0	0	0	0	0	0	FSASCV	158	PCIDRQ	0	0	0	1	0	0	4
4	0	0	0	0	0	0	TCATAS	376	TTDDCI	0	0	1	1	0	0	0	0	0	0	0	0	LIVNQT	478	GSCAFD	0	0	0	0	0	1	4
5	0	0	0	0	0	0	TCATAS	376	TTDDCI	0	0	1	1	0	0	0	0	0	0	0	0	LIVNQT	478	GSCAFD	0	0	0	0	0	1	4
6	0	0	0	0	0	0	PYKLRP	77	VAAEIY	0	0	0	0	0	0	0	0	0	0	0	0	KKGSNF	104	QLDQLQ	0	0	1	0	0	0	2
7	0	0	0	0	0	0	PYKLRP	77	VAAEIY	0	0	0	0	0	0	0	0	0	0	0	0	KKGSNF	104	QLDQLQ	0	0	1	0	0	0	24
8	0	0	0	0	0	0	AVVARS	260	VDGKED	0	1	0	0	0	1	0	0	0	0	1	0	PGQRDL	298	LFKDSA	0	0	0	1	0	0	24
9	0	0	1	0	0	0	TLDGGM	64	VFEAGR	0	0	0	0	0	0	0	0	0	0	0	0	EIYGTK	85	ESPQTH	0	0	0	0	0	0	4
240	0	0	1	0	0	0	TLDGGM	64	VFEAGR	0	0	0	0	0	0	0	0	0	0	0	0	QTHYYA	94	VAVVKK	0	0	0	0	0	0	24
1	0	0	0	0	0	0	FVKETT	214	VFENLP	0	0	0	0	0	0	0	0	0	0	0	0	HAVVAR	258	SVDGKE	0	0	1	0	0	0	24
2	0	0	0	0	0	0	FVKETT	214	VFENLP	0	0	0	0	0	0	0	0	0	0	0	0	GKNKSR	284	SFQLFG	0	0	0	0	0	0	24
3	0	0	0	0	0	0	FVKETT	214	VFENLP	0	0	0	0	0	0	0	0	0	0	0	0	GKNKSR	284	SFQLFG	0	0	0	0	0	0	24
4	0	0	0	0	0	1	RCLAED	537	VGDVAF	0	0	1	0	0	0	0	0	0	0	0	0	CLFKSE	635	TKNLLF	0	0	0	0	0	0	4
5	0	0	1	0	0	0	AGDVAF	209	VKETTV	0	0	0	0	0	0	0	0	0	0	0	0	WKLLSK	273	AQEKFG	0	0	0	0	0	0	2
6	0	0	1	0	0	0	AGDVAF	209	VKETTV	0	0	0	0	0	0	0	0	0	0	0	0	WKLLSK	273	AQEKFG	0	0	0	0	0	0	4
7	0	0	1	0	0	0	AGDVAF	209	VKETTV	0	0	0	0	0	0	0	0	0	0	0	0	WKLLSK	273	AQEKFG	0	0	0	0	0	0	24
8	0	0	1	0	0	0	AGDVAF	209	VKETTV	0	0	0	0	0	0	0	0	0	0	0	0	LLSKAQ	275	EKFGKN	0	0	0	0	0	0	24
9	0	0	1	0	0	0	AGDVAF	209	VKETTV	0	0	0	0	0	0	0	0	0	0	0	0	LLSKAQ	275	EKFGKN	0	0	0	0	0	0	24
250	0	0	0	0	0	1	GESTAD	560	WAKNLN	0	0	0	0	0	0	1	0	0	0	0	0	DRAAHV	607	KQVLLH	0	0	0	0	0	0	2
1	0	0	0	0	0	0	KCRRWQ	24	WRMKKL	0	0	0	0	0	0	0	0	0	0	0	0	CHTGLG	120	RSAGWI	0	0	0	0	0	0	24
2	0	0	0	0	0	0	LRPYLS	138	WTESLE	0	0	0	0	0	0	0	0	0	0	0	0	QGAVAK	151	FFSASC	0	0	0	0	0	0	2
3	0	0	0	0	0	0	SPQTHY	93	YAVAVV	0	0	0	0	0	0	1	0	0	0	0	0	DQLQGR	112	KSCHTG	0	0	0	0	0	0	24
4	0	0	0	0	0	0	SPQTHY	93	YAVAVV	0	0	0	0	0	0	0	0	0	0	0	0	RSAGWI	126	IPMGIL	0	0	0	0	0	0	24
5	0	0	0	0	0	0	SPQTHY	93	YAVAVV	0	0	0	0	0	0	0	0	0	0	0	0	FSASCV	158	PCIDRQ	0	0	0	1	0	0	24
6	0	0	0	0	0	0	SPQTHY	93	YAVAVV	0	0	0	0	0	0	0	0	0	0	0	0	ASCVPC	160	IDRQAY	0	1	0	0	0	0	24
7	0	0	0	0	0	0	SPQTHY	93	YAVAVV	0	0	0	0	0	0	0	0	0	0	0	0	QLCKGE	176	GENQCA	0	0	0	0	0	0	24
8	0	0	0	0	0	0	LYLGSR	324	YLTTLK	0	0	0	0	0	0	0	0	0	0	0	0	TRVVWC	348	AVGPEE	0	0	0	0	0	0	2
9	0	0	0	0	0	0	LYLGSR	324	YLTTLK	0	0	0	0	0	0	0	0	0	0	0	0	TRVVWC	348	AVGPEE	0	0	0	0	0	0	4
260	0	0	0	0	0	0	LYLGSR	324	YLTTLK	0	0	0	0	0	0	0	0	0	0	0	0	TRVVWC	348	AVGPEE	0	0	0	0	0	0	4
1	0	0	0	0	0	0	LYLGSR	324	YLTTLK	0	0	0	0	0	0	0	0	0	0	0	0	TRVVWC	348	AVGPEE	0	0	0	0	0	0	24
	27	8	16	9	27	16				9	10	31	18	22	8	10	7	4	5	32	5				8	12	16	12	8	13

## Sheet: Glutamic
#	P6	P5	P4	P3	P2	P1	P hexa-peptide	Start aa #	P’ hexa-peptide	P1'	P2'	P3'	P4'	P5'	P6'	P6	P5	P4	P3	P2	P1	P hexa-peptide	Stop aa #	P’ hexa-peptide	P1'	P2'	P3'	P4'	P5'	P6'	hr
1	0	0	0	0	0	0	VSRSDR	604	AAHVKQ	0	0	0	0	0	0	0	0	0	0	0	0	HQQALF	618	GKNGKN	0	0	0	0	0	0	2				APRKNVRWCTISQPEWFKCRRWQWRMKKLGAPSITCVRRAFALECIRAIAEKKADAVTLDGGMVFEAGRDPYKLRPVAAEIYGTKESPQTHYYAVAVVKKGSNFQLDQLQGRKSCHTGLGRSAGWIIPMGILRPYLSWTESLEPLQGAVAKFFSASCVPCIDRQAYPNLCQLCKGEGENQCACSSREPYFGYSGAFKCLQDGAGDVAFVKETTVFENLPEKADRDQYELLCLNNSRAPVDAFKECHLAQVPSHAVVARSVDGKEDLIWKLLSKAQEKFGKNKSRSFQLFGSPPGQRDLLFKDSALGFLRIPSKVDSALYLGSRYLTTLKNLRETAEEVKARYTRVVWCAVGPEEQKKCQQWSQQSGQNVTCATASTTDDCIVLVLKGEADALNLDGGYI…
2	0	0	0	0	0	0	VSRSDR	604	AAHVKQ	0	0	0	0	0	0	0	0	0	0	0	0	HQQALF	618	GKNGKN	0	0	0	0	0	0	2
3	0	0	0	0	0	0	VSRSDR	604	AAHVKQ	0	0	0	0	0	0	0	0	0	0	0	0	HQQALF	618	GKNGKN	0	0	0	0	0	0	4			=IF(MID(D2, 1,1) ="A",1,0)
4	0	0	0	0	0	0	VSRSDR	604	AAHVKQ	0	0	0	0	0	0	0	0	0	0	0	0	HQQALF	618	GKNGKN	0	0	0	0	0	0	4
5	0	0	0	0	0	0	VSRSDR	604	AAHVKQ	0	0	0	0	0	0	0	0	0	0	0	0	HQQALF	618	GKNGKN	0	0	0	0	0	0	24		APRKNV
6	0	0	0	0	0	0	VSRSDR	604	AAHVKQ	0	0	0	0	0	0	0	0	0	0	0	0	CPDKFC	630	LFKSET	0	0	0	0	1	0	24
7	0	0	0	0	0	0	VSRSDR	604	AAHVKQ	0	0	0	0	0	0	0	0	0	0	0	0	CPDKFC	630	LFKSET	0	0	0	0	1	0	24		Amino Acid	P6	P5	P4	P3	P2	P1	P1'	P2'	P3'	P4'	P5'	P6'
8	0	0	0	0	0	0	VSRSDR	604	AAHVKQ	0	0	0	0	0	0	0	0	0	0	0	0	PDKFCL	631	FKSETK	0	0	0	1	0	0	24		A
9	0	0	0	0	0	0	VSRSDR	604	AAHVKQ	0	0	0	0	0	0	0	0	0	0	0	0	KFCLFK	633	SETKNL	0	1	0	0	0	0	2		C
10	0	0	0	0	0	0	VSRSDR	604	AAHVKQ	0	0	0	0	0	0	0	0	0	0	0	0	KFCLFK	633	SETKNL	0	1	0	0	0	0	4		D
1	0	0	0	0	0	0	VSRSDR	604	AAHVKQ	0	0	0	0	0	0	0	0	0	0	0	0	KFCLFK	633	SETKNL	0	1	0	0	0	0	24		E
2	0	0	0	0	0	0	VSRSDR	604	AAHVKQ	0	0	0	0	0	0	0	0	0	1	0	0	FKSETK	637	NLLFND	0	0	0	0	0	0	4		F
3	0	0	0	0	0	0	VSRSDR	604	AAHVKQ	0	0	0	0	0	0	0	0	0	1	0	0	FKSETK	637	NLLFND	0	0	0	0	0	0	24		G
4	0	0	0	0	0	0	VSRSDR	604	AAHVKQ	0	0	0	0	0	0	0	0	1	0	0	0	KSETKN	638	LLFNDN	0	0	0	0	0	0	24		H
5	0	0	0	0	0	0	VSRSDR	604	AAHVKQ	0	0	0	0	0	0	1	0	0	0	0	0	ETKNLL	640	FNDNTE	0	0	0	0	0	1	24		I
6	0	0	0	0	0	1	LVLKGE	389	ADALNL	0	0	0	0	0	0	0	0	0	0	0	0	YLAVAV	438	VKKANE	0	0	0	0	0	1	4		K
7	0	0	0	1	0	0	AIAEKK	54	ADAVTL	0	0	0	0	0	0	1	0	0	0	0	0	EIYGTK	85	ESPQTH	1	0	0	0	0	0	4		L
8	0	0	0	1	0	0	TNGEST	558	ADWAKN	0	0	0	0	0	0	0	0	0	0	0	0	LAKLGG	653	RPTYEE	0	0	0	0	1	1	24		M
9	0	0	0	0	0	0	KLRPVA	79	AEIYGT	0	1	0	0	0	0	0	0	0	0	0	0	HTGLGR	121	SAGWII	0	0	0	0	0	0	24		N
20	0	0	0	0	0	0	RLCALC	506	AGDDQG	0	0	0	0	0	0	0	0	0	0	0	0	SCHLAV	591	APNHAV	0	0	0	0	0	0	24		P
1	0	0	0	0	0	1	GGMVFE	67	AGRDPY	0	0	0	0	0	0	0	0	0	0	1	0	PVAAEI	81	YGTKES	0	0	0	0	1	0	24		Q
2	0	0	0	0	0	1	GGMVFE	67	AGRDPY	0	0	0	0	0	0	1	0	0	0	0	0	ESPQTH	91	YYAVAV	0	0	0	0	0	0	24		R
3	0	0	0	0	0	1	GGMVFE	67	AGRDPY	0	0	0	0	0	0	0	0	0	0	0	0	SPQTHY	92	YAVAVV	0	0	0	0	0	0	24		S
4	0	0	0	1	0	0	DNTECL	649	AKLGGR	0	0	0	0	0	0	0	0	0	0	0	0	NLKKCS	676	TSPLLE	0	0	0	0	0	1	4		T
5	1	0	0	0	0	0	ESTADW	561	AKNLNR	0	0	0	0	0	0	0	0	0	0	0	0	VSRSDR	603	AAHVKQ	0	0	0	0	0	0	24		V
6	1	0	0	0	0	0	ESTADW	561	AKNLNR	0	0	0	0	0	0	0	0	0	0	0	0	GGRPTY	657	EEYLGT	1	1	0	0	0	0	24		W
7	0	0	0	0	0	0	LLFKDS	304	ALGFLR	0	0	0	0	0	0	0	0	0	0	0	0	ARYTRV	345	VWCAVG	0	0	0	0	0	0	4		Y
8	0	0	0	0	0	0	FFSQSC	492	APGADP	0	0	0	0	0	0	0	0	0	0	0	0	KNGKNC	625	PDKFCL	0	0	0	0	0	0	4
9	0	0	0	0	0	0	XXXXXX	1	APRKNV	0	0	0	0	0	0	0	0	1	0	0	0	IAEKKA	54	DAVTLD	0	0	0	0	0	0	24
30	0	0	0	0	0	0	XXXXXX	1	APRKNV	0	0	0	0	0	0	1	0	0	0	0	0	EKKADA	56	VTLDGG	0	0	0	0	0	0	24
1	0	0	0	0	0	0	XXXXXX	1	APRKNV	0	0	0	0	0	0	1	0	0	0	0	0	EKKADA	56	VTLDGG	0	0	0	0	0	0	24
2	0	0	0	0	0	0	XXXXXX	1	APRKNV	0	0	0	0	0	0	0	0	0	0	0	0	ADAVTL	59	DGGMVF	0	0	0	0	0	0	24
3	0	0	0	0	0	0	XXXXXX	1	APRKNV	0	0	0	0	0	0	0	0	0	0	0	0	AVTLDG	61	GMVFEA	0	0	0	0	1	0	24
4	0	0	0	0	0	0	XXXXXX	1	APRKNV	0	0	0	0	0	0	0	0	0	0	0	0	VTLDGG	62	MVFEAG	0	0	0	1	0	0	24
5	0	0	0	0	0	0	XXXXXX	1	APRKNV	0	0	0	0	0	0	0	0	0	0	0	0	DGGMVF	65	EAGRDP	1	0	0	0	0	0	24
6	0	0	0	0	0	0	XXXXXX	1	APRKNV	0	0	0	0	0	0	0	0	0	0	0	0	RDPYKL	74	RPVAAE	0	0	0	0	0	1	24
7	0	0	0	0	0	0	XXXXXX	1	APRKNV	0	0	0	0	0	0	0	0	0	0	0	0	KLRPVA	78	AEIYGT	0	1	0	0	0	0	24
8	0	0	0	0	0	0	XXXXXX	1	APRKNV	0	0	0	0	0	0	1	0	0	0	0	0	EIYGTK	85	ESPQTH	1	0	0	0	0	0	4
9	0	0	0	0	0	0	XXXXXX	1	APRKNV	0	0	0	0	0	0	1	0	0	0	0	0	EIYGTK	85	ESPQTH	1	0	0	0	0	0	24
40	0	0	0	0	0	0	XXXXXX	1	APRKNV	0	0	0	0	0	0	0	1	0	0	0	0	KESPQT	90	HYYAVA	0	0	0	0	0	0	24
1	0	0	0	0	0	0	XXXXXX	1	APRKNV	0	0	0	0	0	0	1	0	0	0	0	0	ESPQTH	91	YYAVAV	0	0	0	0	0	0	24
2	0	0	0	0	0	0	XXXXXX	1	APRKNV	0	0	0	0	0	0	1	0	0	0	0	0	ESPQTH	91	YYAVAV	0	0	0	0	0	0	24
3	0	0	0	0	0	0	XXXXXX	1	APRKNV	0	0	0	0	0	0	0	0	0	0	0	0	SPQTHY	92	YAVAVV	0	0	0	0	0	0	2
4	0	0	0	0	0	0	XXXXXX	1	APRKNV	0	0	0	0	0	0	0	0	0	0	0	0	SPQTHY	92	YAVAVV	0	0	0	0	0	0	24
5	0	0	0	0	0	0	XXXXXX	1	APRKNV	0	0	0	0	0	0	0	0	0	0	0	0	SPQTHY	92	YAVAVV	0	0	0	0	0	0	24
6	0	0	0	0	0	0	XXXXXX	1	APRKNV	0	0	0	0	0	0	0	0	0	0	0	0	SPQTHY	92	YAVAVV	0	0	0	0	0	0	24
7	0	0	0	0	0	0	XXXXXX	1	APRKNV	0	0	0	0	0	0	0	0	0	0	0	0	SPQTHY	92	YAVAVV	0	0	0	0	0	0	24
8	0	0	0	0	0	0	XXXXXX	1	APRKNV	0	0	0	0	0	0	0	0	0	0	0	0	SPQTHY	92	YAVAVV	0	0	0	0	0	0	24
9	0	0	0	0	0	0	XXXXXX	1	APRKNV	0	0	0	0	0	0	0	0	0	0	0	0	PQTHYY	93	AVAVVK	0	0	0	0	0	0	24
50	0	0	0	0	0	0	XXXXXX	1	APRKNV	0	0	0	0	0	0	0	0	0	0	0	0	CLQDGA	203	GDVAFV	0	0	0	0	0	0	2
1	0	0	0	0	0	0	XXXXXX	1	APRKNV	0	0	0	0	0	0	0	0	0	0	0	0	VPSHAV	255	VARSVD	0	0	0	0	0	0	2
2	0	0	0	0	0	0	WKLLSK	274	AQEKFG	0	0	1	0	0	0	0	0	0	0	0	0	KDSALG	306	FLRIPS	0	0	0	0	0	0	24
3	0	0	1	0	0	0	FKECHL	248	AQVPSH	0	0	0	0	0	0	0	0	0	0	0	0	GKNKSR	284	SFQLFG	0	0	0	0	0	0	24
4	0	0	0	0	0	0	PQTHYY	94	AVAVVK	0	0	0	0	0	0	0	0	0	0	0	0	PMGILR	133	PYLSWT	0	0	0	0	0	0	24
5	0	0	0	0	0	0	THYYAV	96	AVVKKG	0	0	0	0	0	0	0	0	0	0	0	0	SAGWII	127	PMGILR	0	0	0	0	0	0	24
6	0	0	0	0	0	0	THYYAV	96	AVVKKG	0	0	0	0	0	0	0	0	0	0	0	0	PMGILR	133	PYLSWT	0	0	0	0	0	0	24
7	0	0	0	0	0	0	THYYAV	96	AVVKKG	0	0	0	0	0	0	0	0	0	0	0	0	KCLQDG	202	AGDVAF	0	0	0	0	0	0	24
8	0	0	0	0	0	0	IYTAGK	405	CGLVPV	0	0	0	0	0	0	0	0	0	0	0	0	LTWNSL	451	KDKKSC	0	0	0	0	0	0	24
9	0	0	0	0	0	1	VDAFKE	245	CHLAQV	0	0	0	0	0	0	0	0	0	0	0	0	DSALYL	320	GSRYLT	0	0	0	0	0	0	4
60	0	0	0	0	0	1	VDAFKE	245	CHLAQV	0	0	0	0	0	0	0	0	0	0	0	0	DSALYL	320	GSRYLT	0	0	0	0	0	0	4
1	0	0	1	0	0	0	VTEAQS	587	CHLAVA	0	0	0	0	0	0	0	0	0	0	0	0	STSPLL	681	EACAFL	1	0	0	0	0	0	24
2	0	0	0	0	0	0	YSGAFK	198	CLQDGA	0	0	0	0	0	0	0	0	0	0	0	0	HAVVAR	258	SVDGKE	0	0	0	0	0	1	2
3	0	0	0	0	0	0	YSGAFK	198	CLQDGA	0	0	0	0	0	0	0	0	0	0	0	0	GKNKSR	284	SFQLFG	0	0	0	0	0	0	4
4	0	0	0	0	0	0	YSGAFK	198	CLQDGA	0	0	0	0	0	0	0	0	0	0	0	0	GKNKSR	284	SFQLFG	0	0	0	0	0	0	24
5	0	0	0	0	0	0	YSGAFK	198	CLQDGA	0	0	0	0	0	0	0	0	0	0	0	0	SPPGQR	296	DLLFKD	0	0	0	0	0	0	24
6	0	0	0	0	0	0	GAPSIT	36	CVRRAF	0	0	0	0	0	0	0	0	0	0	0	0	MGILRP	134	YLSWTE	0	0	0	0	0	1	2
7	0	0	0	0	0	0	GAPSIT	36	CVRRAF	0	0	0	0	0	0	0	0	0	0	0	0	GILRPY	135	LSWTES	0	0	0	0	1	0	2
8	0	0	0	0	0	0	AFKCLQ	201	DGAGDV	0	0	0	0	0	0	0	0	0	0	0	0	HAVVAR	258	SVDGKE	0	0	0	0	0	1	24
9	0	0	0	0	0	0	AFKCLQ	201	DGAGDV	0	0	0	0	0	0	0	0	0	0	0	0	GKNKSR	284	SFQLFG	0	0	0	0	0	0	24
70	0	0	0	0	0	0	SPPGQR	297	DLLFKD	0	0	0	0	0	0	0	0	0	0	0	0	KKCQQW	361	SQQSGQ	0	0	0	0	0	0	24
1	0	0	0	0	0	0	SCAPGA	496	DPKSRL	0	0	0	0	0	0	0	0	0	0	0	0	DWAKNL	564	NREDFR	0	0	1	0	0	0	24
2	0	0	0	0	0	0	GSNFQL	107	DQLQGR	0	0	0	0	0	0	0	0	0	0	0	0	FGYSGA	195	FKCLQD	0	0	0	0	0	0	24
3	0	1	0	0	0	0	PEKADR	225	DQYELL	0	0	0	1	0	0	0	0	0	1	0	0	DGKEDL	266	IWKLLS	0	0	0	0	0	0	24
4	0	0	1	0	0	0	NGESTA	559	DWAKNL	0	0	0	0	0	0	0	0	0	0	1	0	KPVTEA	584	QSCHLA	0	0	0	0	0	0	2
5	0	0	1	0	0	0	NGESTA	559	DWAKNL	0	0	0	0	0	0	0	0	0	0	1	0	KPVTEA	584	QSCHLA	0	0	0	0	0	0	4
6	0	0	1	0	0	0	NGESTA	559	DWAKNL	0	0	0	0	0	0	0	0	0	0	1	0	KPVTEA	584	QSCHLA	0	0	0	0	0	0	24
7	0	0	0	0	0	0	DGGMVF	66	EAGRDP	1	0	0	0	0	0	1	0	0	0	0	0	EIYGTK	85	ESPQTH	1	0	0	0	0	0	24
8	0	0	0	0	0	0	DGGMVF	66	EAGRDP	1	0	0	0	0	0	0	0	0	1	0	0	GTKESP	88	QTHYYA	0	0	0	0	0	0	24
9	0	0	0	0	0	0	DGGMVF	66	EAGRDP	1	0	0	0	0	0	0	1	0	0	0	0	KESPQT	90	HYYAVA	0	0	0	0	0	0	24
80	0	0	0	0	0	0	DGGMVF	66	EAGRDP	1	0	0	0	0	0	0	1	0	0	0	0	KESPQT	90	HYYAVA	0	0	0	0	0	0	24
1	0	0	0	0	0	0	DGGMVF	66	EAGRDP	1	0	0	0	0	0	0	0	0	0	0	0	SPQTHY	92	YAVAVV	0	0	0	0	0	0	2
2	0	0	0	0	0	0	DGGMVF	66	EAGRDP	1	0	0	0	0	0	0	0	0	0	0	0	SPQTHY	92	YAVAVV	0	0	0	0	0	0	2
3	0	0	0	0	0	0	DGGMVF	66	EAGRDP	1	0	0	0	0	0	0	0	0	0	0	0	SPQTHY	92	YAVAVV	0	0	0	0	0	0	4
4	0	0	0	0	0	0	DGGMVF	66	EAGRDP	1	0	0	0	0	0	0	0	0	0	0	0	SPQTHY	92	YAVAVV	0	0	0	0	0	0	4
5	0	0	0	0	0	0	DGGMVF	66	EAGRDP	1	0	0	0	0	0	0	0	0	0	0	0	SPQTHY	92	YAVAVV	0	0	0	0	0	0	24
6	0	0	0	0	0	0	DGGMVF	66	EAGRDP	1	0	0	0	0	0	0	0	0	0	0	0	SPQTHY	92	YAVAVV	0	0	0	0	0	0	24
7	0	0	0	0	0	0	DGGMVF	66	EAGRDP	1	0	0	0	0	0	0	0	0	0	0	0	SPQTHY	92	YAVAVV	0	0	0	0	0	0	24
8	0	0	0	0	0	0	DGGMVF	66	EAGRDP	1	0	0	0	0	0	0	0	0	0	0	0	SPQTHY	92	YAVAVV	0	0	0	0	0	0	24
9	0	0	0	0	0	0	DGGMVF	66	EAGRDP	1	0	0	0	0	0	0	0	0	0	0	0	SPQTHY	92	YAVAVV	0	0	0	0	0	0	24
90	0	0	0	0	0	0	DGGMVF	66	EAGRDP	1	0	0	0	0	0	0	0	0	0	0	0	PQTHYY	93	AVAVVK	0	0	0	0	0	0	24
1	0	0	0	0	0	0	AKNLNR	567	EDFRLL	1	0	0	0	0	0	0	0	0	0	0	0	VSRSDR	603	AAHVKQ	0	0	0	0	0	0	24
2	0	0	0	0	0	0	ADRDQY	228	ELLCLN	1	0	0	0	0	0	0	0	0	0	0	0	VPSHAV	255	VARSVD	0	0	0	0	0	0	2
3	0	0	0	0	0	0	ADRDQY	228	ELLCLN	1	0	0	0	0	0	0	0	0	0	0	0	HAVVAR	258	SVDGKE	0	0	0	0	0	1	24
4	0	1	0	0	0	0	KETTVF	216	ENLPEK	1	0	0	0	1	0	0	0	0	0	0	1	DRDQYE	228	LLCLNN	0	0	0	0	0	0	24
5	0	1	0	0	0	0	KETTVF	216	ENLPEK	1	0	0	0	1	0	0	0	0	0	1	0	DAFKEC	245	HLAQVP	0	0	0	0	0	0	4
6	0	1	0	0	0	0	KETTVF	216	ENLPEK	1	0	0	0	1	0	0	0	0	0	0	0	HAVVAR	258	SVDGKE	0	0	0	0	0	1	24
7	0	1	0	0	0	0	KETTVF	216	ENLPEK	1	0	0	0	1	0	0	0	0	0	0	0	HAVVAR	258	SVDGKE	0	0	0	0	0	1	24
8	0	1	0	0	0	0	KETTVF	216	ENLPEK	1	0	0	0	1	0	0	0	0	0	0	0	DLIWKL	270	LSKAQE	0	0	0	0	0	1	24
9	0	1	0	0	0	0	KETTVF	216	ENLPEK	1	0	0	0	1	0	0	0	0	0	0	0	WKLLSK	273	AQEKFG	0	0	1	0	0	0	2
100	0	1	0	0	0	0	KETTVF	216	ENLPEK	1	0	0	0	1	0	0	0	0	0	0	0	WKLLSK	273	AQEKFG	0	0	1	0	0	0	2
1	0	1	0	0	0	0	KETTVF	216	ENLPEK	1	0	0	0	1	0	0	0	0	0	0	0	WKLLSK	273	AQEKFG	0	0	1	0	0	0	2
2	0	1	0	0	0	0	KETTVF	216	ENLPEK	1	0	0	0	1	0	0	0	0	0	0	0	WKLLSK	273	AQEKFG	0	0	1	0	0	0	2
3	0	1	0	0	0	0	KETTVF	216	ENLPEK	1	0	0	0	1	0	0	0	0	0	0	0	WKLLSK	273	AQEKFG	0	0	1	0	0	0	2
4	0	1	0	0	0	0	KETTVF	216	ENLPEK	1	0	0	0	1	0	0	0	0	0	0	0	WKLLSK	273	AQEKFG	0	0	1	0	0	0	4
5	0	1	0	0	0	0	KETTVF	216	ENLPEK	1	0	0	0	1	0	0	0	0	0	0	0	WKLLSK	273	AQEKFG	0	0	1	0	0	0	4
6	0	1	0	0	0	0	KETTVF	216	ENLPEK	1	0	0	0	1	0	0	0	0	0	0	0	WKLLSK	273	AQEKFG	0	0	1	0	0	0	4
7	0	1	0	0	0	0	KETTVF	216	ENLPEK	1	0	0	0	1	0	0	0	0	0	0	0	WKLLSK	273	AQEKFG	0	0	1	0	0	0	4
8	0	1	0	0	0	0	KETTVF	216	ENLPEK	1	0	0	0	1	0	0	0	0	0	0	0	WKLLSK	273	AQEKFG	0	0	1	0	0	0	24
9	0	1	0	0	0	0	KETTVF	216	ENLPEK	1	0	0	0	1	0	0	0	0	0	0	0	WKLLSK	273	AQEKFG	0	0	1	0	0	0	24
110	0	1	0	0	0	0	KETTVF	216	ENLPEK	1	0	0	0	1	0	0	0	0	0	0	0	WKLLSK	273	AQEKFG	0	0	1	0	0	0	24
1	0	1	0	0	0	0	KETTVF	216	ENLPEK	1	0	0	0	1	0	0	0	0	0	0	0	WKLLSK	273	AQEKFG	0	0	1	0	0	0	24
2	0	1	0	0	0	0	KETTVF	216	ENLPEK	1	0	0	0	1	0	0	0	0	0	0	0	WKLLSK	273	AQEKFG	0	0	1	0	0	0	24
3	0	1	0	0	0	0	KETTVF	216	ENLPEK	1	0	0	0	1	0	0	0	0	0	0	0	WKLLSK	273	AQEKFG	0	0	1	0	0	0	24
4	0	1	0	0	0	0	KETTVF	216	ENLPEK	1	0	0	0	1	0	0	0	0	0	0	0	LLSKAQ	275	EKFGKN	1	0	0	0	0	0	24
5	0	0	0	0	1	0	LCKGEG	178	ENQCAC	1	0	0	0	0	0	0	0	0	0	0	0	GQRDLL	299	FKDSAL	0	0	0	0	0	0	2
6	0	0	0	0	0	0	LVPVLA	413	ENRKSS	1	0	0	0	0	0	0	0	0	0	0	0	FVKNDT	547	VWENTN	0	0	1	0	0	0	24
7	0	0	0	0	0	0	LDGGMV	65	FEAGRD	0	1	0	0	0	0	0	0	0	0	0	0	SPQTHY	92	YAVAVV	0	0	0	0	0	0	24
8	0	0	0	0	0	0	LHQQAL	618	FGKNGK	0	0	0	0	0	0	0	0	0	0	0	0	AKLGGR	654	PTYEEY	0	0	0	1	1	0	24
9	0	0	0	0	0	0	GQRDLL	300	FKDSAL	0	0	0	0	0	0	0	0	0	0	0	0	VTCATA	374	STTDDC	0	0	0	0	0	0	2
120	0	0	0	0	1	0	NLNRED	569	FRLLCL	0	0	0	0	0	0	0	0	0	0	0	0	HAVVSR	600	SDRAAH	0	0	0	0	0	0	2
1	0	0	0	0	1	0	NLNRED	569	FRLLCL	0	0	0	0	0	0	0	0	0	0	0	0	HAVVSR	600	SDRAAH	0	0	0	0	0	0	4
2	0	0	0	0	1	0	NLNRED	569	FRLLCL	0	0	0	0	0	0	0	0	0	0	0	0	HAVVSR	600	SDRAAH	0	0	0	0	0	0	24
3	0	0	0	0	1	0	NLNRED	569	FRLLCL	0	0	0	0	0	0	0	0	0	0	0	0	HAVVSR	600	SDRAAH	0	0	0	0	0	0	24
4	0	0	0	0	1	0	NLNRED	569	FRLLCL	0	0	0	0	0	0	0	0	0	0	0	0	VSRSDR	603	AAHVKQ	0	0	0	0	0	0	2
5	0	0	0	0	1	0	NLNRED	569	FRLLCL	0	0	0	0	0	0	0	0	0	0	0	0	VSRSDR	603	AAHVKQ	0	0	0	0	0	0	4
6	0	0	0	0	1	0	NLNRED	569	FRLLCL	0	0	0	0	0	0	0	0	0	0	0	0	VSRSDR	603	AAHVKQ	0	0	0	0	0	0	4
7	0	0	0	0	1	0	NLNRED	569	FRLLCL	0	0	0	0	0	0	0	0	0	0	0	0	VSRSDR	603	AAHVKQ	0	0	0	0	0	0	24
8	0	0	0	0	1	0	NLNRED	569	FRLLCL	0	0	0	0	0	0	0	0	0	0	0	0	VSRSDR	603	AAHVKQ	0	0	0	0	0	0	24
9	0	0	0	0	1	0	NLNRED	569	FRLLCL	0	0	0	0	0	0	0	0	0	0	0	0	VSRSDR	603	AAHVKQ	0	0	0	0	0	0	24
130	0	0	0	0	1	0	NLNRED	569	FRLLCL	0	0	0	0	0	0	0	0	0	0	0	0	VSRSDR	603	AAHVKQ	0	0	0	0	0	0	24
1	0	0	0	0	0	1	SCAFDE	486	FFSQSC	0	0	0	0	0	0	0	1	0	0	0	0	KEKYYG	525	YTGAFR	0	0	0	0	0	0	24
2	0	0	0	0	0	1	SCAFDE	486	FFSQSC	0	0	0	0	0	0	0	0	0	0	0	0	YTGAFR	531	CLAEDV	0	0	0	1	0	0	24
3	0	0	0	0	0	0	PYFGYS	194	GAFKCL	0	0	0	0	0	0	0	0	0	1	0	0	NLPEKA	222	DRDQYE	0	0	0	0	0	1	2
4	0	0	0	0	0	0	FKCLQD	202	GAGDVA	0	0	0	0	0	0	0	0	0	0	0	0	PPGQRD	297	LLFKDS	0	0	0	0	0	0	24
5	0	0	0	0	0	0	WRMKKL	30	GAPSIT	0	0	0	0	0	0	1	0	0	0	0	0	ESPQTH	91	YYAVAV	0	0	0	0	0	0	24
6	0	0	0	0	0	0	CLQDGA	204	GDVAFV	0	0	0	0	0	0	0	0	0	0	0	0	PGQRDL	298	LFKDSA	0	0	0	0	0	0	24
7	0	0	1	0	0	0	VWENTN	554	GESTAD	0	1	0	0	0	0	0	0	0	0	0	0	VSRSDR	603	AAHVKQ	0	0	0	0	0	0	24
8	0	0	0	0	1	0	GMVFEA	68	GRDPYK	0	0	0	0	0	0	1	0	0	0	0	0	ESPQTH	91	YYAVAV	0	0	0	0	0	0	24
9	0	0	0	0	0	0	QLDQLQ	111	GRKSCH	0	0	0	0	0	0	0	1	0	0	0	0	LEPLQG	147	AVAKFF	0	0	0	0	0	0	24
140	0	0	0	0	0	0	GLGRSA	124	GWIIPM	0	0	0	0	0	0	0	0	0	0	0	0	NQCACS	184	SREPYF	0	0	1	0	0	0	24
1	0	1	0	0	0	0	TEAQSC	588	HLAVAP	0	0	0	0	0	0	0	0	0	0	0	0	VSRSDR	603	AAHVKQ	0	0	0	0	0	0	24
2	0	1	0	0	0	0	KESPQT	91	HYYAVA	0	0	0	0	0	0	0	0	0	0	0	0	HTGLGR	121	SAGWII	0	0	0	0	0	0	24
3	0	1	0	0	0	0	KESPQT	91	HYYAVA	0	0	0	0	0	0	0	0	0	0	0	0	HTGLGR	121	SAGWII	0	0	0	0	0	0	24
4	0	0	0	0	0	0	ALGFLR	310	IPSKVD	0	0	0	0	0	0	0	0	0	0	0	0	LGSRYL	325	TTLKNL	0	0	0	0	0	0	2
5	0	0	0	0	0	0	STTDDC	381	IVLVLK	0	0	0	0	0	0	0	0	0	0	0	0	KKSCHT	459	AVDRTA	0	0	0	0	0	0	24
6	0	0	0	1	0	0	DGKEDL	267	IWKLLS	0	0	0	0	0	0	0	0	0	0	0	0	GKNKSR	284	SFQLFG	0	0	0	0	0	0	4
7	0	0	0	1	0	0	DGKEDL	267	IWKLLS	0	0	0	0	0	0	0	0	0	0	0	0	GKNKSR	284	SFQLFG	0	0	0	0	0	0	4
8	0	1	0	0	0	1	FENLPE	221	KADRDQ	0	0	0	0	0	0	0	0	0	0	0	0	LKDKKS	456	CHTAVD	0	0	0	0	0	0	2
9	0	0	0	0	0	0	IWKLLS	273	KAQEKF	0	0	0	1	0	0	0	0	0	0	0	0	PGQRDL	298	LFKDSA	0	0	0	0	0	0	24
150	0	0	0	0	0	0	KCVPNS	520	KEKYYG	0	1	0	0	0	0	0	0	0	0	0	0	AKNLNR	566	EDFRLL	1	0	0	0	0	0	2
1	0	0	0	0	0	0	LAVAVV	440	KKANEG	0	0	0	0	1	0	0	0	0	0	0	0	GWNIPM	471	GLIVNQ	0	0	0	0	0	0	24
2	0	0	0	0	0	0	WQWRMK	28	KLGAPS	0	0	0	0	0	0	0	0	0	1	0	0	AIAEKK	53	ADAVTL	0	0	0	0	0	0	4
3	0	0	0	0	0	0	AGRDPY	73	KLRPVA	0	0	0	0	0	0	0	0	0	0	0	0	KSCHTG	118	LGRSAG	0	0	0	0	0	0	24
4	0	0	1	0	0	0	AQEKFG	280	KNKSRS	0	0	0	0	0	0	0	0	0	0	0	0	LGSRYL	325	TTLKNL	0	0	0	0	0	0	24
5	0	0	0	0	0	0	RYLTTL	329	KNLRET	0	0	0	0	1	0	0	1	1	0	0	0	PEEQKK	357	CQQWSQ	0	0	0	0	0	0	2
6	0	0	0	0	0	0	CLDGTR	579	KPVTEA	0	0	0	0	1	0	0	0	0	0	0	0	HAVVSR	600	SDRAAH	0	0	0	0	0	0	2
7	0	0	0	1	0	0	AFKECH	247	LAQVPS	0	0	0	0	0	0	0	0	0	0	0	0	KFGKNK	282	SRSFQL	0	0	0	0	0	0	2
8	0	0	0	1	0	0	AFKECH	247	LAQVPS	0	0	0	0	0	0	0	0	0	0	0	0	KFGKNK	282	SRSFQL	0	0	0	0	0	0	4
9	0	1	0	0	0	0	REDFRL	572	LCLDGT	0	0	0	0	0	0	0	0	0	0	0	0	VSRSDR	603	AAHVKQ	0	0	0	0	0	0	2
160	0	1	0	0	0	0	REDFRL	572	LCLDGT	0	0	0	0	0	0	0	0	0	0	0	0	VSRSDR	603	AAHVKQ	0	0	0	0	0	0	4
1	0	1	0	0	0	0	REDFRL	572	LCLDGT	0	0	0	0	0	0	0	0	0	0	0	0	VSRSDR	603	AAHVKQ	0	0	0	0	0	0	4
2	0	1	0	0	0	0	REDFRL	572	LCLDGT	0	0	0	0	0	0	0	0	0	0	0	0	VSRSDR	603	AAHVKQ	0	0	0	0	0	0	24
3	0	1	0	0	0	0	REDFRL	572	LCLDGT	0	0	0	0	0	0	0	0	0	0	0	0	VSRSDR	603	AAHVKQ	0	0	0	0	0	0	24
4	0	0	0	0	0	0	KADAVT	59	LDGGMV	0	0	0	0	0	0	0	0	0	0	0	0	SPQTHY	92	YAVAVV	0	0	0	0	0	0	24
5	0	0	0	0	0	0	KADAVT	59	LDGGMV	0	0	0	0	0	0	0	0	0	0	0	0	AKFFSA	155	SCVPCI	0	0	0	0	0	0	24
6	0	0	0	0	0	0	DFRLLC	574	LDGTRK	0	0	0	0	0	0	0	0	0	0	0	0	VSRSDR	603	AAHVKQ	0	0	0	0	0	0	2
7	0	0	0	0	0	0	VDSALY	320	LGSRYL	0	0	0	0	0	0	0	0	0	0	0	0	TLKNLR	332	ETAEEV	1	0	0	1	1	0	4
8	0	0	0	0	0	0	ADWAKN	564	LNREDF	0	0	0	1	0	0	0	0	0	0	0	0	VSRSDR	603	AAHVKQ	0	0	0	0	0	0	24
9	0	0	0	0	1	0	TTVFEN	218	LPEKAD	0	0	1	0	0	0	0	0	0	0	0	0	GKNKSR	284	SFQLFG	0	0	0	0	0	0	4
170	0	0	0	0	1	0	TTVFEN	218	LPEKAD	0	0	1	0	0	0	0	0	0	0	0	0	GKNKSR	284	SFQLFG	0	0	0	0	0	0	4
1	0	0	0	0	0	0	DSALGF	308	LRIPSK	0	0	0	0	0	0	0	0	0	0	0	0	ALYLGS	322	RYLTTL	0	0	0	0	0	0	24
2	0	0	0	0	0	0	DSALGF	308	LRIPSK	0	0	0	0	0	0	0	0	0	0	0	0	YLGSRY	324	LTTLKN	0	0	0	0	0	0	24
3	0	0	0	0	0	0	DSALGF	308	LRIPSK	0	0	0	0	0	0	0	0	0	0	0	0	ASTTDD	379	CIVLVL	0	0	0	0	0	0	24
4	0	0	0	0	0	0	DSALGF	308	LRIPSK	0	0	0	0	0	0	0	0	0	0	0	1	VPVLAE	413	NRKSSK	0	0	0	0	0	0	24
5	0	0	0	0	0	0	DLIWKL	271	LSKAQE	0	0	0	0	0	1	0	0	0	0	0	0	FGSPPG	294	QRDLLF	0	0	0	0	0	0	24
6	0	0	0	0	0	0	DLIWKL	271	LSKAQE	0	0	0	0	0	1	0	0	0	0	0	0	PPGQRD	297	LLFKDS	0	0	0	0	0	0	24
7	0	0	0	0	0	0	DLIWKL	271	LSKAQE	0	0	0	0	0	1	0	0	0	0	0	0	PGQRDL	298	LFKDSA	0	0	0	0	0	0	24
8	0	0	0	0	0	0	DLIWKL	271	LSKAQE	0	0	0	0	0	1	0	0	0	0	0	0	RDLLFK	301	DSALGF	0	0	0	0	0	0	24
9	0	0	0	0	0	0	DWAKNL	565	NREDFR	0	0	1	0	0	0	0	0	0	0	0	0	CLAKLG	652	GRPTYE	0	0	0	0	0	1	24
180	0	1	0	0	0	0	NEGLTW	449	NSLKDK	0	0	0	0	0	0	0	0	0	0	0	0	MGLIVN	476	QTGSCA	0	0	0	0	0	0	2
1	0	1	0	0	0	0	NEGLTW	449	NSLKDK	0	0	0	0	0	0	0	0	0	0	0	0	MGLIVN	476	QTGSCA	0	0	0	0	0	0	4
2	0	1	0	0	0	0	NEGLTW	449	NSLKDK	0	0	0	0	0	0	0	0	0	0	0	0	MGLIVN	476	QTGSCA	0	0	0	0	0	0	24
3	1	0	0	0	0	0	ELLCLN	234	NSRAPV	0	0	0	0	0	0	0	0	0	0	0	0	ALGFLR	309	IPSKVD	0	0	0	0	0	0	4
4	0	1	0	0	0	0	FEAGRD	71	PYKLRP	0	0	0	0	0	0	1	0	0	0	0	0	EIYGTK	85	ESPQTH	1	0	0	0	0	0	24
5	0	1	0	0	0	0	FEAGRD	71	PYKLRP	0	0	0	0	0	0	0	0	0	0	0	0	SPQTHY	92	YAVAVV	0	0	0	0	0	0	24
6	0	0	0	0	1	1	AVGPEE	355	QKKCQQ	0	0	0	0	0	0	0	0	0	0	1	0	VLKGEA	389	DALNLD	0	0	0	0	0	0	24
7	0	0	0	0	0	0	KQVLLH	614	QQALFG	0	0	0	0	0	0	1	0	0	0	0	0	ETKNLL	640	FNDNTE	0	0	0	0	0	1	4
8	0	0	0	0	1	0	KPVTEA	585	QSCHLA	0	0	0	0	0	0	0	0	0	0	0	0	CSTSPL	680	LEACAF	0	1	0	0	0	0	24
9	0	0	0	1	0	0	MVFEAG	69	RDPYKL	0	0	0	0	0	0	0	0	0	0	0	0	GQRDLL	299	FKDSAL	0	0	0	0	0	0	4
190	0	0	0	0	0	0	SALGFL	309	RIPSKV	0	0	0	0	0	0	0	0	0	0	0	0	YLGSRY	324	LTTLKN	0	0	0	0	0	0	24
1	0	0	0	0	0	0	SALGFL	309	RIPSKV	0	0	0	0	0	0	0	0	0	0	1	1	AVGPEE	354	QKKCQQ	0	0	0	0	0	0	24
2	0	0	0	0	0	0	XXXXAP	3	RKNVRW	0	0	0	0	0	0	0	0	0	0	0	0	HYYAVA	96	VVKKGS	0	0	0	0	0	0	4
3	0	0	0	0	0	0	RDPYKL	75	RPVAAE	0	0	0	0	0	1	0	0	0	0	0	0	SPQTHY	92	YAVAVV	0	0	0	0	0	0	24
4	0	0	0	0	0	0	SHAVVA	258	RSVDGK	0	0	0	0	0	0	0	0	0	0	0	0	GKNKSR	284	SFQLFG	0	0	0	0	0	0	4
5	0	0	0	0	0	0	APRKNV	7	RWCTIS	0	0	0	0	0	0	0	0	0	0	0	0	VAVVKK	100	GSNFQL	0	0	0	0	0	0	2
6	1	0	0	0	0	0	EWFKCR	21	RWQWRM	0	0	0	0	0	0	0	0	0	0	0	0	ITCVRR	39	AFALEC	0	0	0	0	1	0	2
7	0	1	1	0	0	0	AEEVKA	341	RYTRVV	0	0	0	0	0	0	0	0	0	0	0	0	WSQQSG	366	QNVTCA	0	0	0	0	0	0	24
8	0	0	0	0	0	0	AKFFSA	156	SCVPCI	0	0	0	0	0	0	0	0	0	0	0	0	CACSSR	186	EPYFGY	1	0	0	0	0	0	24
9	0	0	0	0	0	0	LIWKLL	272	SKAQEK	0	0	0	0	1	0	0	0	0	0	0	0	GKNKSR	284	SFQLFG	0	0	0	0	0	0	4
200	0	0	0	0	0	0	LIWKLL	272	SKAQEK	0	0	0	0	1	0	0	0	0	0	0	0	GKNKSR	284	SFQLFG	0	0	0	0	0	0	4
1	0	0	0	0	0	0	LIWKLL	272	SKAQEK	0	0	0	0	1	0	0	0	0	0	0	0	GKNKSR	284	SFQLFG	0	0	0	0	0	0	4
2	0	0	0	0	0	0	LIWKLL	272	SKAQEK	0	0	0	0	1	0	0	0	0	0	0	0	GKNKSR	284	SFQLFG	0	0	0	0	0	0	24
3	0	0	0	0	0	0	LLCLNN	235	SRAPVD	0	0	0	0	0	0	0	0	0	0	0	0	RSVDGK	263	EDLIWK	1	0	0	0	0	0	2
4	0	0	0	0	0	0	KFGKNK	283	SRSFQL	0	0	0	0	0	0	0	0	0	0	0	0	LLFKDS	303	ALGFLR	0	0	0	0	0	0	2
5	0	0	0	0	0	0	HAVVAR	259	SVDGKE	0	0	0	0	0	1	0	0	0	0	0	0	GKNKSR	284	SFQLFG	0	0	0	0	0	0	2
6	0	0	0	0	0	0	HAVVAR	259	SVDGKE	0	0	0	0	0	1	0	0	0	0	0	0	GKNKSR	284	SFQLFG	0	0	0	0	0	0	2
7	0	0	0	0	0	0	HAVVAR	259	SVDGKE	0	0	0	0	0	1	0	0	0	0	0	0	GKNKSR	284	SFQLFG	0	0	0	0	0	0	2
8	0	0	0	0	0	0	HAVVAR	259	SVDGKE	0	0	0	0	0	1	0	0	0	0	0	0	GKNKSR	284	SFQLFG	0	0	0	0	0	0	2
9	0	0	0	0	0	0	HAVVAR	259	SVDGKE	0	0	0	0	0	1	0	0	0	0	0	0	GKNKSR	284	SFQLFG	0	0	0	0	0	0	2
210	0	0	0	0	0	0	HAVVAR	259	SVDGKE	0	0	0	0	0	1	0	0	0	0	0	0	GKNKSR	284	SFQLFG	0	0	0	0	0	0	4
1	0	0	0	0	0	0	HAVVAR	259	SVDGKE	0	0	0	0	0	1	0	0	0	0	0	0	GKNKSR	284	SFQLFG	0	0	0	0	0	0	4
2	0	0	0	0	0	0	HAVVAR	259	SVDGKE	0	0	0	0	0	1	0	0	0	0	0	0	GKNKSR	284	SFQLFG	0	0	0	0	0	0	4
3	0	0	0	0	0	0	HAVVAR	259	SVDGKE	0	0	0	0	0	1	0	0	0	0	0	0	GKNKSR	284	SFQLFG	0	0	0	0	0	0	4
4	0	0	0	0	0	0	HAVVAR	259	SVDGKE	0	0	0	0	0	1	0	0	0	0	0	0	GKNKSR	284	SFQLFG	0	0	0	0	0	0	24
5	0	0	0	0	0	0	HAVVAR	259	SVDGKE	0	0	0	0	0	1	0	0	0	0	0	0	GKNKSR	284	SFQLFG	0	0	0	0	0	0	24
6	0	0	0	0	0	0	HAVVAR	259	SVDGKE	0	0	0	0	0	1	0	0	0	0	0	0	GKNKSR	284	SFQLFG	0	0	0	0	0	0	24
7	0	0	0	0	0	0	HAVVAR	259	SVDGKE	0	0	0	0	0	1	0	0	0	0	0	0	GKNKSR	284	SFQLFG	0	0	0	0	0	0	24
8	0	0	0	0	0	0	HAVVAR	259	SVDGKE	0	0	0	0	0	1	0	0	0	0	0	0	GKNKSR	284	SFQLFG	0	0	0	0	0	0	24
9	0	0	0	0	0	0	HAVVAR	259	SVDGKE	0	0	0	0	0	1	0	0	0	0	0	0	GKNKSR	284	SFQLFG	0	0	0	0	0	0	24
220	0	0	0	0	0	0	HAVVAR	259	SVDGKE	0	0	0	0	0	1	0	0	0	0	0	0	SPPGQR	296	DLLFKD	0	0	0	0	0	0	24
1	0	0	0	0	0	0	HAVVAR	259	SVDGKE	0	0	0	0	0	1	0	0	0	0	0	0	PPGQRD	297	LLFKDS	0	0	0	0	0	0	24
2	0	0	0	0	0	0	HAVVAR	259	SVDGKE	0	0	0	0	0	1	0	0	0	0	0	0	PPGQRD	297	LLFKDS	0	0	0	0	0	0	24
3	0	0	0	0	0	0	HAVVAR	259	SVDGKE	0	0	0	0	0	1	0	0	0	0	0	0	PGQRDL	298	LFKDSA	0	0	0	0	0	0	24
4	0	0	0	0	0	0	HAVVAR	259	SVDGKE	0	0	0	0	0	1	0	0	0	0	0	0	PGQRDL	298	LFKDSA	0	0	0	0	0	0	24
5	0	0	0	0	0	0	HAVVAR	259	SVDGKE	0	0	0	0	0	1	0	0	0	0	0	0	RDLLFK	301	DSALGF	0	0	0	0	0	0	24
6	0	0	0	0	0	0	GTRKPV	582	TEAQSC	0	1	0	0	0	0	0	0	0	0	0	0	STSPLL	681	EACAFL	1	0	0	0	0	0	24
7	0	0	0	0	0	0	LLFNDN	645	TECLAK	0	1	0	0	0	0	0	0	0	0	0	0	LKKCST	677	SPLLEA	0	0	0	0	1	0	4
8	0	0	0	0	0	0	LLFNDN	645	TECLAK	0	1	0	0	0	0	0	0	0	0	0	0	LKKCST	677	SPLLEA	0	0	0	0	1	0	24
9	0	0	0	0	0	0	LLFNDN	645	TECLAK	0	1	0	0	0	0	0	0	1	0	0	0	LLEACA	685	FLTR	0	0	0	0	0	0	2
230	0	0	0	0	0	0	RPYLSW	139	TESLEP	0	1	0	0	1	0	0	0	0	0	0	0	IDRQAY	166	PNLCQL	0	0	0	0	0	0	2
1	0	0	0	0	0	0	KKADAV	58	TLDGGM	0	0	0	0	0	0	0	0	0	0	0	0	KSCHTG	118	LGRSAG	0	0	0	0	0	0	2
2	0	0	0	0	0	0	KKADAV	58	TLDGGM	0	0	0	0	0	0	0	0	0	0	0	0	KSCHTG	118	LGRSAG	0	0	0	0	0	0	24
3	0	0	0	0	0	0	KKADAV	58	TLDGGM	0	0	0	0	0	0	0	0	0	0	0	0	FSASCV	158	PCIDRQ	0	0	0	0	0	0	4
4	0	0	0	0	0	0	TCATAS	376	TTDDCI	0	0	0	0	0	0	0	0	0	0	0	0	LIVNQT	478	GSCAFD	0	0	0	0	0	0	4
5	0	0	0	0	0	0	TCATAS	376	TTDDCI	0	0	0	0	0	0	0	0	0	0	0	0	LIVNQT	478	GSCAFD	0	0	0	0	0	0	4
6	0	0	0	0	0	0	PYKLRP	77	VAAEIY	0	0	0	1	0	0	0	0	0	0	0	0	KKGSNF	104	QLDQLQ	0	0	0	0	0	0	2
7	0	0	0	0	0	0	PYKLRP	77	VAAEIY	0	0	0	1	0	0	0	0	0	0	0	0	KKGSNF	104	QLDQLQ	0	0	0	0	0	0	24
8	0	0	0	0	0	0	AVVARS	260	VDGKED	0	0	0	0	1	0	0	0	0	0	0	0	PGQRDL	298	LFKDSA	0	0	0	0	0	0	24
9	0	0	0	0	0	0	TLDGGM	64	VFEAGR	0	0	1	0	0	0	1	0	0	0	0	0	EIYGTK	85	ESPQTH	1	0	0	0	0	0	4
240	0	0	0	0	0	0	TLDGGM	64	VFEAGR	0	0	1	0	0	0	0	0	0	0	0	0	QTHYYA	94	VAVVKK	0	0	0	0	0	0	24
1	0	0	0	1	0	0	FVKETT	214	VFENLP	0	0	1	0	0	0	0	0	0	0	0	0	HAVVAR	258	SVDGKE	0	0	0	0	0	1	24
2	0	0	0	1	0	0	FVKETT	214	VFENLP	0	0	1	0	0	0	0	0	0	0	0	0	GKNKSR	284	SFQLFG	0	0	0	0	0	0	24
3	0	0	0	1	0	0	FVKETT	214	VFENLP	0	0	1	0	0	0	0	0	0	0	0	0	GKNKSR	284	SFQLFG	0	0	0	0	0	0	24
4	0	0	0	0	1	0	RCLAED	537	VGDVAF	0	0	0	0	0	0	0	0	0	0	0	1	CLFKSE	635	TKNLLF	0	0	0	0	0	0	4
5	0	0	0	0	0	0	AGDVAF	209	VKETTV	0	0	1	0	0	0	0	0	0	0	0	0	WKLLSK	273	AQEKFG	0	0	1	0	0	0	2
6	0	0	0	0	0	0	AGDVAF	209	VKETTV	0	0	1	0	0	0	0	0	0	0	0	0	WKLLSK	273	AQEKFG	0	0	1	0	0	0	4
7	0	0	0	0	0	0	AGDVAF	209	VKETTV	0	0	1	0	0	0	0	0	0	0	0	0	WKLLSK	273	AQEKFG	0	0	1	0	0	0	24
8	0	0	0	0	0	0	AGDVAF	209	VKETTV	0	0	1	0	0	0	0	0	0	0	0	0	LLSKAQ	275	EKFGKN	1	0	0	0	0	0	24
9	0	0	0	0	0	0	AGDVAF	209	VKETTV	0	0	1	0	0	0	0	0	0	0	0	0	LLSKAQ	275	EKFGKN	1	0	0	0	0	0	24
250	0	1	0	0	0	0	GESTAD	560	WAKNLN	0	0	0	0	0	0	0	0	0	0	0	0	DRAAHV	607	KQVLLH	0	0	0	0	0	0	2
1	0	0	0	0	0	0	KCRRWQ	24	WRMKKL	0	0	0	0	0	0	0	0	0	0	0	0	CHTGLG	120	RSAGWI	0	0	0	0	0	0	24
2	0	0	0	0	0	0	LRPYLS	138	WTESLE	0	0	1	0	0	1	0	0	0	0	0	0	QGAVAK	151	FFSASC	0	0	0	0	0	0	2
3	0	0	0	0	0	0	SPQTHY	93	YAVAVV	0	0	0	0	0	0	0	0	0	0	0	0	DQLQGR	112	KSCHTG	0	0	0	0	0	0	24
4	0	0	0	0	0	0	SPQTHY	93	YAVAVV	0	0	0	0	0	0	0	0	0	0	0	0	RSAGWI	126	IPMGIL	0	0	0	0	0	0	24
5	0	0	0	0	0	0	SPQTHY	93	YAVAVV	0	0	0	0	0	0	0	0	0	0	0	0	FSASCV	158	PCIDRQ	0	0	0	0	0	0	24
6	0	0	0	0	0	0	SPQTHY	93	YAVAVV	0	0	0	0	0	0	0	0	0	0	0	0	ASCVPC	160	IDRQAY	0	0	0	0	0	0	24
7	0	0	0	0	0	0	SPQTHY	93	YAVAVV	0	0	0	0	0	0	0	0	0	0	0	1	QLCKGE	176	GENQCA	0	1	0	0	0	0	24
8	0	0	0	0	0	0	LYLGSR	324	YLTTLK	0	0	0	0	0	0	0	0	0	0	0	0	TRVVWC	348	AVGPEE	0	0	0	0	1	1	2
9	0	0	0	0	0	0	LYLGSR	324	YLTTLK	0	0	0	0	0	0	0	0	0	0	0	0	TRVVWC	348	AVGPEE	0	0	0	0	1	1	4
260	0	0	0	0	0	0	LYLGSR	324	YLTTLK	0	0	0	0	0	0	0	0	0	0	0	0	TRVVWC	348	AVGPEE	0	0	0	0	1	1	4
1	0	0	0	0	0	0	LYLGSR	324	YLTTLK	0	0	0	0	0	0	0	0	0	0	0	0	TRVVWC	348	AVGPEE	0	0	0	0	1	1	24
	4	38	8	11	18	10				40	9	15	5	30	27	15	6	4	6	7	5				17	7	21	5	15	20

## Sheet: Phenylala
#	P6	P5	P4	P3	P2	P1	P hexa-peptide	Start aa #	P’ hexa-peptide	P1'	P2'	P3'	P4'	P5'	P6'	P6	P5	P4	P3	P2	P1	P hexa-peptide	Stop aa #	P’ hexa-peptide	P1'	P2'	P3'	P4'	P5'	P6'	hr
1	0	0	0	0	0	0	VSRSDR	604	AAHVKQ	0	0	0	0	0	0	0	0	0	0	0	1	HQQALF	618	GKNGKN	0	0	0	0	0	0	2				APRKNVRWCTISQPEWFKCRRWQWRMKKLGAPSITCVRRAFALECIRAIAEKKADAVTLDGGMVFEAGRDPYKLRPVAAEIYGTKESPQTHYYAVAVVKKGSNFQLDQLQGRKSCHTGLGRSAGWIIPMGILRPYLSWTESLEPLQGAVAKFFSASCVPCIDRQAYPNLCQLCKGEGENQCACSSREPYFGYSGAFKCLQDGAGDVAFVKETTVFENLPEKADRDQYELLCLNNSRAPVDAFKECHLAQVPSHAVVARSVDGKEDLIWKLLSKAQEKFGKNKSRSFQLFGSPPGQRDLLFKDSALGFLRIPSKVDSALYLGSRYLTTLKNLRETAEEVKARYTRVVWCAVGPEEQKKCQQWSQQSGQNVTCATASTTDDCIVLVLKGEADALNLDGGYI…
2	0	0	0	0	0	0	VSRSDR	604	AAHVKQ	0	0	0	0	0	0	0	0	0	0	0	1	HQQALF	618	GKNGKN	0	0	0	0	0	0	2
3	0	0	0	0	0	0	VSRSDR	604	AAHVKQ	0	0	0	0	0	0	0	0	0	0	0	1	HQQALF	618	GKNGKN	0	0	0	0	0	0	4			=IF(MID(D2, 1,1) ="A",1,0)
4	0	0	0	0	0	0	VSRSDR	604	AAHVKQ	0	0	0	0	0	0	0	0	0	0	0	1	HQQALF	618	GKNGKN	0	0	0	0	0	0	4
5	0	0	0	0	0	0	VSRSDR	604	AAHVKQ	0	0	0	0	0	0	0	0	0	0	0	1	HQQALF	618	GKNGKN	0	0	0	0	0	0	24		APRKNV
6	0	0	0	0	0	0	VSRSDR	604	AAHVKQ	0	0	0	0	0	0	0	0	0	0	1	0	CPDKFC	630	LFKSET	0	1	0	0	0	0	24
7	0	0	0	0	0	0	VSRSDR	604	AAHVKQ	0	0	0	0	0	0	0	0	0	0	1	0	CPDKFC	630	LFKSET	0	1	0	0	0	0	24		Amino Acid	P6	P5	P4	P3	P2	P1	P1'	P2'	P3'	P4'	P5'	P6'
8	0	0	0	0	0	0	VSRSDR	604	AAHVKQ	0	0	0	0	0	0	0	0	0	1	0	0	PDKFCL	631	FKSETK	1	0	0	0	0	0	24		A
9	0	0	0	0	0	0	VSRSDR	604	AAHVKQ	0	0	0	0	0	0	0	1	0	0	1	0	KFCLFK	633	SETKNL	0	0	0	0	0	0	2		C
10	0	0	0	0	0	0	VSRSDR	604	AAHVKQ	0	0	0	0	0	0	0	1	0	0	1	0	KFCLFK	633	SETKNL	0	0	0	0	0	0	4		D
1	0	0	0	0	0	0	VSRSDR	604	AAHVKQ	0	0	0	0	0	0	0	1	0	0	1	0	KFCLFK	633	SETKNL	0	0	0	0	0	0	24		E
2	0	0	0	0	0	0	VSRSDR	604	AAHVKQ	0	0	0	0	0	0	1	0	0	0	0	0	FKSETK	637	NLLFND	0	0	0	1	0	0	4		F
3	0	0	0	0	0	0	VSRSDR	604	AAHVKQ	0	0	0	0	0	0	1	0	0	0	0	0	FKSETK	637	NLLFND	0	0	0	1	0	0	24		G
4	0	0	0	0	0	0	VSRSDR	604	AAHVKQ	0	0	0	0	0	0	0	0	0	0	0	0	KSETKN	638	LLFNDN	0	0	1	0	0	0	24		H
5	0	0	0	0	0	0	VSRSDR	604	AAHVKQ	0	0	0	0	0	0	0	0	0	0	0	0	ETKNLL	640	FNDNTE	1	0	0	0	0	0	24		I
6	0	0	0	0	0	0	LVLKGE	389	ADALNL	0	0	0	0	0	0	0	0	0	0	0	0	YLAVAV	438	VKKANE	0	0	0	0	0	0	4		K
7	0	0	0	0	0	0	AIAEKK	54	ADAVTL	0	0	0	0	0	0	0	0	0	0	0	0	EIYGTK	85	ESPQTH	0	0	0	0	0	0	4		L
8	0	0	0	0	0	0	TNGEST	558	ADWAKN	0	0	0	0	0	0	0	0	0	0	0	0	LAKLGG	653	RPTYEE	0	0	0	0	0	0	24		M
9	0	0	0	0	0	0	KLRPVA	79	AEIYGT	0	0	0	0	0	0	0	0	0	0	0	0	HTGLGR	121	SAGWII	0	0	0	0	0	0	24		N
20	0	0	0	0	0	0	RLCALC	506	AGDDQG	0	0	0	0	0	0	0	0	0	0	0	0	SCHLAV	591	APNHAV	0	0	0	0	0	0	24		P
1	0	0	0	0	1	0	GGMVFE	67	AGRDPY	0	0	0	0	0	0	0	0	0	0	0	0	PVAAEI	81	YGTKES	0	0	0	0	0	0	24		Q
2	0	0	0	0	1	0	GGMVFE	67	AGRDPY	0	0	0	0	0	0	0	0	0	0	0	0	ESPQTH	91	YYAVAV	0	0	0	0	0	0	24		R
3	0	0	0	0	1	0	GGMVFE	67	AGRDPY	0	0	0	0	0	0	0	0	0	0	0	0	SPQTHY	92	YAVAVV	0	0	0	0	0	0	24		S
4	0	0	0	0	0	0	DNTECL	649	AKLGGR	0	0	0	0	0	0	0	0	0	0	0	0	NLKKCS	676	TSPLLE	0	0	0	0	0	0	4		T
5	0	0	0	0	0	0	ESTADW	561	AKNLNR	0	0	0	0	0	0	0	0	0	0	0	0	VSRSDR	603	AAHVKQ	0	0	0	0	0	0	24		V
6	0	0	0	0	0	0	ESTADW	561	AKNLNR	0	0	0	0	0	0	0	0	0	0	0	0	GGRPTY	657	EEYLGT	0	0	0	0	0	0	24		W
7	0	0	1	0	0	0	LLFKDS	304	ALGFLR	0	0	0	1	0	0	0	0	0	0	0	0	ARYTRV	345	VWCAVG	0	0	0	0	0	0	4		Y
8	1	1	0	0	0	0	FFSQSC	492	APGADP	0	0	0	0	0	0	0	0	0	0	0	0	KNGKNC	625	PDKFCL	0	0	0	1	0	0	4
9	0	0	0	0	0	0	XXXXXX	1	APRKNV	0	0	0	0	0	0	0	0	0	0	0	0	IAEKKA	54	DAVTLD	0	0	0	0	0	0	24
30	0	0	0	0	0	0	XXXXXX	1	APRKNV	0	0	0	0	0	0	0	0	0	0	0	0	EKKADA	56	VTLDGG	0	0	0	0	0	0	24
1	0	0	0	0	0	0	XXXXXX	1	APRKNV	0	0	0	0	0	0	0	0	0	0	0	0	EKKADA	56	VTLDGG	0	0	0	0	0	0	24
2	0	0	0	0	0	0	XXXXXX	1	APRKNV	0	0	0	0	0	0	0	0	0	0	0	0	ADAVTL	59	DGGMVF	0	0	0	0	0	1	24
3	0	0	0	0	0	0	XXXXXX	1	APRKNV	0	0	0	0	0	0	0	0	0	0	0	0	AVTLDG	61	GMVFEA	0	0	0	1	0	0	24
4	0	0	0	0	0	0	XXXXXX	1	APRKNV	0	0	0	0	0	0	0	0	0	0	0	0	VTLDGG	62	MVFEAG	0	0	1	0	0	0	24
5	0	0	0	0	0	0	XXXXXX	1	APRKNV	0	0	0	0	0	0	0	0	0	0	0	1	DGGMVF	65	EAGRDP	0	0	0	0	0	0	24
6	0	0	0	0	0	0	XXXXXX	1	APRKNV	0	0	0	0	0	0	0	0	0	0	0	0	RDPYKL	74	RPVAAE	0	0	0	0	0	0	24
7	0	0	0	0	0	0	XXXXXX	1	APRKNV	0	0	0	0	0	0	0	0	0	0	0	0	KLRPVA	78	AEIYGT	0	0	0	0	0	0	24
8	0	0	0	0	0	0	XXXXXX	1	APRKNV	0	0	0	0	0	0	0	0	0	0	0	0	EIYGTK	85	ESPQTH	0	0	0	0	0	0	4
9	0	0	0	0	0	0	XXXXXX	1	APRKNV	0	0	0	0	0	0	0	0	0	0	0	0	EIYGTK	85	ESPQTH	0	0	0	0	0	0	24
40	0	0	0	0	0	0	XXXXXX	1	APRKNV	0	0	0	0	0	0	0	0	0	0	0	0	KESPQT	90	HYYAVA	0	0	0	0	0	0	24
1	0	0	0	0	0	0	XXXXXX	1	APRKNV	0	0	0	0	0	0	0	0	0	0	0	0	ESPQTH	91	YYAVAV	0	0	0	0	0	0	24
2	0	0	0	0	0	0	XXXXXX	1	APRKNV	0	0	0	0	0	0	0	0	0	0	0	0	ESPQTH	91	YYAVAV	0	0	0	0	0	0	24
3	0	0	0	0	0	0	XXXXXX	1	APRKNV	0	0	0	0	0	0	0	0	0	0	0	0	SPQTHY	92	YAVAVV	0	0	0	0	0	0	2
4	0	0	0	0	0	0	XXXXXX	1	APRKNV	0	0	0	0	0	0	0	0	0	0	0	0	SPQTHY	92	YAVAVV	0	0	0	0	0	0	24
5	0	0	0	0	0	0	XXXXXX	1	APRKNV	0	0	0	0	0	0	0	0	0	0	0	0	SPQTHY	92	YAVAVV	0	0	0	0	0	0	24
6	0	0	0	0	0	0	XXXXXX	1	APRKNV	0	0	0	0	0	0	0	0	0	0	0	0	SPQTHY	92	YAVAVV	0	0	0	0	0	0	24
7	0	0	0	0	0	0	XXXXXX	1	APRKNV	0	0	0	0	0	0	0	0	0	0	0	0	SPQTHY	92	YAVAVV	0	0	0	0	0	0	24
8	0	0	0	0	0	0	XXXXXX	1	APRKNV	0	0	0	0	0	0	0	0	0	0	0	0	SPQTHY	92	YAVAVV	0	0	0	0	0	0	24
9	0	0	0	0	0	0	XXXXXX	1	APRKNV	0	0	0	0	0	0	0	0	0	0	0	0	PQTHYY	93	AVAVVK	0	0	0	0	0	0	24
50	0	0	0	0	0	0	XXXXXX	1	APRKNV	0	0	0	0	0	0	0	0	0	0	0	0	CLQDGA	203	GDVAFV	0	0	0	0	1	0	2
1	0	0	0	0	0	0	XXXXXX	1	APRKNV	0	0	0	0	0	0	0	0	0	0	0	0	VPSHAV	255	VARSVD	0	0	0	0	0	0	2
2	0	0	0	0	0	0	WKLLSK	274	AQEKFG	0	0	0	0	1	0	0	0	0	0	0	0	KDSALG	306	FLRIPS	1	0	0	0	0	0	24
3	1	0	0	0	0	0	FKECHL	248	AQVPSH	0	0	0	0	0	0	0	0	0	0	0	0	GKNKSR	284	SFQLFG	0	1	0	0	1	0	24
4	0	0	0	0	0	0	PQTHYY	94	AVAVVK	0	0	0	0	0	0	0	0	0	0	0	0	PMGILR	133	PYLSWT	0	0	0	0	0	0	24
5	0	0	0	0	0	0	THYYAV	96	AVVKKG	0	0	0	0	0	0	0	0	0	0	0	0	SAGWII	127	PMGILR	0	0	0	0	0	0	24
6	0	0	0	0	0	0	THYYAV	96	AVVKKG	0	0	0	0	0	0	0	0	0	0	0	0	PMGILR	133	PYLSWT	0	0	0	0	0	0	24
7	0	0	0	0	0	0	THYYAV	96	AVVKKG	0	0	0	0	0	0	0	0	0	0	0	0	KCLQDG	202	AGDVAF	0	0	0	0	0	1	24
8	0	0	0	0	0	0	IYTAGK	405	CGLVPV	0	0	0	0	0	0	0	0	0	0	0	0	LTWNSL	451	KDKKSC	0	0	0	0	0	0	24
9	0	0	0	1	0	0	VDAFKE	245	CHLAQV	0	0	0	0	0	0	0	0	0	0	0	0	DSALYL	320	GSRYLT	0	0	0	0	0	0	4
60	0	0	0	1	0	0	VDAFKE	245	CHLAQV	0	0	0	0	0	0	0	0	0	0	0	0	DSALYL	320	GSRYLT	0	0	0	0	0	0	4
1	0	0	0	0	0	0	VTEAQS	587	CHLAVA	0	0	0	0	0	0	0	0	0	0	0	0	STSPLL	681	EACAFL	0	0	0	0	1	0	24
2	0	0	0	0	1	0	YSGAFK	198	CLQDGA	0	0	0	0	0	0	0	0	0	0	0	0	HAVVAR	258	SVDGKE	0	0	0	0	0	0	2
3	0	0	0	0	1	0	YSGAFK	198	CLQDGA	0	0	0	0	0	0	0	0	0	0	0	0	GKNKSR	284	SFQLFG	0	1	0	0	1	0	4
4	0	0	0	0	1	0	YSGAFK	198	CLQDGA	0	0	0	0	0	0	0	0	0	0	0	0	GKNKSR	284	SFQLFG	0	1	0	0	1	0	24
5	0	0	0	0	1	0	YSGAFK	198	CLQDGA	0	0	0	0	0	0	0	0	0	0	0	0	SPPGQR	296	DLLFKD	0	0	0	1	0	0	24
6	0	0	0	0	0	0	GAPSIT	36	CVRRAF	0	0	0	0	0	1	0	0	0	0	0	0	MGILRP	134	YLSWTE	0	0	0	0	0	0	2
7	0	0	0	0	0	0	GAPSIT	36	CVRRAF	0	0	0	0	0	1	0	0	0	0	0	0	GILRPY	135	LSWTES	0	0	0	0	0	0	2
8	0	1	0	0	0	0	AFKCLQ	201	DGAGDV	0	0	0	0	0	0	0	0	0	0	0	0	HAVVAR	258	SVDGKE	0	0	0	0	0	0	24
9	0	1	0	0	0	0	AFKCLQ	201	DGAGDV	0	0	0	0	0	0	0	0	0	0	0	0	GKNKSR	284	SFQLFG	0	1	0	0	1	0	24
70	0	0	0	0	0	0	SPPGQR	297	DLLFKD	0	0	0	1	0	0	0	0	0	0	0	0	KKCQQW	361	SQQSGQ	0	0	0	0	0	0	24
1	0	0	0	0	0	0	SCAPGA	496	DPKSRL	0	0	0	0	0	0	0	0	0	0	0	0	DWAKNL	564	NREDFR	0	0	0	0	1	0	24
2	0	0	0	1	0	0	GSNFQL	107	DQLQGR	0	0	0	0	0	0	1	0	0	0	0	0	FGYSGA	195	FKCLQD	1	0	0	0	0	0	24
3	0	0	0	0	0	0	PEKADR	225	DQYELL	0	0	0	0	0	0	0	0	0	0	0	0	DGKEDL	266	IWKLLS	0	0	0	0	0	0	24
4	0	0	0	0	0	0	NGESTA	559	DWAKNL	0	0	0	0	0	0	0	0	0	0	0	0	KPVTEA	584	QSCHLA	0	0	0	0	0	0	2
5	0	0	0	0	0	0	NGESTA	559	DWAKNL	0	0	0	0	0	0	0	0	0	0	0	0	KPVTEA	584	QSCHLA	0	0	0	0	0	0	4
6	0	0	0	0	0	0	NGESTA	559	DWAKNL	0	0	0	0	0	0	0	0	0	0	0	0	KPVTEA	584	QSCHLA	0	0	0	0	0	0	24
7	0	0	0	0	0	1	DGGMVF	66	EAGRDP	0	0	0	0	0	0	0	0	0	0	0	0	EIYGTK	85	ESPQTH	0	0	0	0	0	0	24
8	0	0	0	0	0	1	DGGMVF	66	EAGRDP	0	0	0	0	0	0	0	0	0	0	0	0	GTKESP	88	QTHYYA	0	0	0	0	0	0	24
9	0	0	0	0	0	1	DGGMVF	66	EAGRDP	0	0	0	0	0	0	0	0	0	0	0	0	KESPQT	90	HYYAVA	0	0	0	0	0	0	24
80	0	0	0	0	0	1	DGGMVF	66	EAGRDP	0	0	0	0	0	0	0	0	0	0	0	0	KESPQT	90	HYYAVA	0	0	0	0	0	0	24
1	0	0	0	0	0	1	DGGMVF	66	EAGRDP	0	0	0	0	0	0	0	0	0	0	0	0	SPQTHY	92	YAVAVV	0	0	0	0	0	0	2
2	0	0	0	0	0	1	DGGMVF	66	EAGRDP	0	0	0	0	0	0	0	0	0	0	0	0	SPQTHY	92	YAVAVV	0	0	0	0	0	0	2
3	0	0	0	0	0	1	DGGMVF	66	EAGRDP	0	0	0	0	0	0	0	0	0	0	0	0	SPQTHY	92	YAVAVV	0	0	0	0	0	0	4
4	0	0	0	0	0	1	DGGMVF	66	EAGRDP	0	0	0	0	0	0	0	0	0	0	0	0	SPQTHY	92	YAVAVV	0	0	0	0	0	0	4
5	0	0	0	0	0	1	DGGMVF	66	EAGRDP	0	0	0	0	0	0	0	0	0	0	0	0	SPQTHY	92	YAVAVV	0	0	0	0	0	0	24
6	0	0	0	0	0	1	DGGMVF	66	EAGRDP	0	0	0	0	0	0	0	0	0	0	0	0	SPQTHY	92	YAVAVV	0	0	0	0	0	0	24
7	0	0	0	0	0	1	DGGMVF	66	EAGRDP	0	0	0	0	0	0	0	0	0	0	0	0	SPQTHY	92	YAVAVV	0	0	0	0	0	0	24
8	0	0	0	0	0	1	DGGMVF	66	EAGRDP	0	0	0	0	0	0	0	0	0	0	0	0	SPQTHY	92	YAVAVV	0	0	0	0	0	0	24
9	0	0	0	0	0	1	DGGMVF	66	EAGRDP	0	0	0	0	0	0	0	0	0	0	0	0	SPQTHY	92	YAVAVV	0	0	0	0	0	0	24
90	0	0	0	0	0	1	DGGMVF	66	EAGRDP	0	0	0	0	0	0	0	0	0	0	0	0	PQTHYY	93	AVAVVK	0	0	0	0	0	0	24
1	0	0	0	0	0	0	AKNLNR	567	EDFRLL	0	0	1	0	0	0	0	0	0	0	0	0	VSRSDR	603	AAHVKQ	0	0	0	0	0	0	24
2	0	0	0	0	0	0	ADRDQY	228	ELLCLN	0	0	0	0	0	0	0	0	0	0	0	0	VPSHAV	255	VARSVD	0	0	0	0	0	0	2
3	0	0	0	0	0	0	ADRDQY	228	ELLCLN	0	0	0	0	0	0	0	0	0	0	0	0	HAVVAR	258	SVDGKE	0	0	0	0	0	0	24
4	0	0	0	0	0	1	KETTVF	216	ENLPEK	0	0	0	0	0	0	0	0	0	0	0	0	DRDQYE	228	LLCLNN	0	0	0	0	0	0	24
5	0	0	0	0	0	1	KETTVF	216	ENLPEK	0	0	0	0	0	0	0	0	1	0	0	0	DAFKEC	245	HLAQVP	0	0	0	0	0	0	4
6	0	0	0	0	0	1	KETTVF	216	ENLPEK	0	0	0	0	0	0	0	0	0	0	0	0	HAVVAR	258	SVDGKE	0	0	0	0	0	0	24
7	0	0	0	0	0	1	KETTVF	216	ENLPEK	0	0	0	0	0	0	0	0	0	0	0	0	HAVVAR	258	SVDGKE	0	0	0	0	0	0	24
8	0	0	0	0	0	1	KETTVF	216	ENLPEK	0	0	0	0	0	0	0	0	0	0	0	0	DLIWKL	270	LSKAQE	0	0	0	0	0	0	24
9	0	0	0	0	0	1	KETTVF	216	ENLPEK	0	0	0	0	0	0	0	0	0	0	0	0	WKLLSK	273	AQEKFG	0	0	0	0	1	0	2
100	0	0	0	0	0	1	KETTVF	216	ENLPEK	0	0	0	0	0	0	0	0	0	0	0	0	WKLLSK	273	AQEKFG	0	0	0	0	1	0	2
1	0	0	0	0	0	1	KETTVF	216	ENLPEK	0	0	0	0	0	0	0	0	0	0	0	0	WKLLSK	273	AQEKFG	0	0	0	0	1	0	2
2	0	0	0	0	0	1	KETTVF	216	ENLPEK	0	0	0	0	0	0	0	0	0	0	0	0	WKLLSK	273	AQEKFG	0	0	0	0	1	0	2
3	0	0	0	0	0	1	KETTVF	216	ENLPEK	0	0	0	0	0	0	0	0	0	0	0	0	WKLLSK	273	AQEKFG	0	0	0	0	1	0	2
4	0	0	0	0	0	1	KETTVF	216	ENLPEK	0	0	0	0	0	0	0	0	0	0	0	0	WKLLSK	273	AQEKFG	0	0	0	0	1	0	4
5	0	0	0	0	0	1	KETTVF	216	ENLPEK	0	0	0	0	0	0	0	0	0	0	0	0	WKLLSK	273	AQEKFG	0	0	0	0	1	0	4
6	0	0	0	0	0	1	KETTVF	216	ENLPEK	0	0	0	0	0	0	0	0	0	0	0	0	WKLLSK	273	AQEKFG	0	0	0	0	1	0	4
7	0	0	0	0	0	1	KETTVF	216	ENLPEK	0	0	0	0	0	0	0	0	0	0	0	0	WKLLSK	273	AQEKFG	0	0	0	0	1	0	4
8	0	0	0	0	0	1	KETTVF	216	ENLPEK	0	0	0	0	0	0	0	0	0	0	0	0	WKLLSK	273	AQEKFG	0	0	0	0	1	0	24
9	0	0	0	0	0	1	KETTVF	216	ENLPEK	0	0	0	0	0	0	0	0	0	0	0	0	WKLLSK	273	AQEKFG	0	0	0	0	1	0	24
110	0	0	0	0	0	1	KETTVF	216	ENLPEK	0	0	0	0	0	0	0	0	0	0	0	0	WKLLSK	273	AQEKFG	0	0	0	0	1	0	24
1	0	0	0	0	0	1	KETTVF	216	ENLPEK	0	0	0	0	0	0	0	0	0	0	0	0	WKLLSK	273	AQEKFG	0	0	0	0	1	0	24
2	0	0	0	0	0	1	KETTVF	216	ENLPEK	0	0	0	0	0	0	0	0	0	0	0	0	WKLLSK	273	AQEKFG	0	0	0	0	1	0	24
3	0	0	0	0	0	1	KETTVF	216	ENLPEK	0	0	0	0	0	0	0	0	0	0	0	0	WKLLSK	273	AQEKFG	0	0	0	0	1	0	24
4	0	0	0	0	0	1	KETTVF	216	ENLPEK	0	0	0	0	0	0	0	0	0	0	0	0	LLSKAQ	275	EKFGKN	0	0	1	0	0	0	24
5	0	0	0	0	0	0	LCKGEG	178	ENQCAC	0	0	0	0	0	0	0	0	0	0	0	0	GQRDLL	299	FKDSAL	1	0	0	0	0	0	2
6	0	0	0	0	0	0	LVPVLA	413	ENRKSS	0	0	0	0	0	0	1	0	0	0	0	0	FVKNDT	547	VWENTN	0	0	0	0	0	0	24
7	0	0	0	0	0	0	LDGGMV	65	FEAGRD	1	0	0	0	0	0	0	0	0	0	0	0	SPQTHY	92	YAVAVV	0	0	0	0	0	0	24
8	0	0	0	0	0	0	LHQQAL	618	FGKNGK	1	0	0	0	0	0	0	0	0	0	0	0	AKLGGR	654	PTYEEY	0	0	0	0	0	0	24
9	0	0	0	0	0	0	GQRDLL	300	FKDSAL	1	0	0	0	0	0	0	0	0	0	0	0	VTCATA	374	STTDDC	0	0	0	0	0	0	2
120	0	0	0	0	0	0	NLNRED	569	FRLLCL	1	0	0	0	0	0	0	0	0	0	0	0	HAVVSR	600	SDRAAH	0	0	0	0	0	0	2
1	0	0	0	0	0	0	NLNRED	569	FRLLCL	1	0	0	0	0	0	0	0	0	0	0	0	HAVVSR	600	SDRAAH	0	0	0	0	0	0	4
2	0	0	0	0	0	0	NLNRED	569	FRLLCL	1	0	0	0	0	0	0	0	0	0	0	0	HAVVSR	600	SDRAAH	0	0	0	0	0	0	24
3	0	0	0	0	0	0	NLNRED	569	FRLLCL	1	0	0	0	0	0	0	0	0	0	0	0	HAVVSR	600	SDRAAH	0	0	0	0	0	0	24
4	0	0	0	0	0	0	NLNRED	569	FRLLCL	1	0	0	0	0	0	0	0	0	0	0	0	VSRSDR	603	AAHVKQ	0	0	0	0	0	0	2
5	0	0	0	0	0	0	NLNRED	569	FRLLCL	1	0	0	0	0	0	0	0	0	0	0	0	VSRSDR	603	AAHVKQ	0	0	0	0	0	0	4
6	0	0	0	0	0	0	NLNRED	569	FRLLCL	1	0	0	0	0	0	0	0	0	0	0	0	VSRSDR	603	AAHVKQ	0	0	0	0	0	0	4
7	0	0	0	0	0	0	NLNRED	569	FRLLCL	1	0	0	0	0	0	0	0	0	0	0	0	VSRSDR	603	AAHVKQ	0	0	0	0	0	0	24
8	0	0	0	0	0	0	NLNRED	569	FRLLCL	1	0	0	0	0	0	0	0	0	0	0	0	VSRSDR	603	AAHVKQ	0	0	0	0	0	0	24
9	0	0	0	0	0	0	NLNRED	569	FRLLCL	1	0	0	0	0	0	0	0	0	0	0	0	VSRSDR	603	AAHVKQ	0	0	0	0	0	0	24
130	0	0	0	0	0	0	NLNRED	569	FRLLCL	1	0	0	0	0	0	0	0	0	0	0	0	VSRSDR	603	AAHVKQ	0	0	0	0	0	0	24
1	0	0	0	1	0	0	SCAFDE	486	FFSQSC	1	1	0	0	0	0	0	0	0	0	0	0	KEKYYG	525	YTGAFR	0	0	0	0	1	0	24
2	0	0	0	1	0	0	SCAFDE	486	FFSQSC	1	1	0	0	0	0	0	0	0	0	1	0	YTGAFR	531	CLAEDV	0	0	0	0	0	0	24
3	0	0	1	0	0	0	PYFGYS	194	GAFKCL	0	0	1	0	0	0	0	0	0	0	0	0	NLPEKA	222	DRDQYE	0	0	0	0	0	0	2
4	1	0	0	0	0	0	FKCLQD	202	GAGDVA	0	0	0	0	0	0	0	0	0	0	0	0	PPGQRD	297	LLFKDS	0	0	1	0	0	0	24
5	0	0	0	0	0	0	WRMKKL	30	GAPSIT	0	0	0	0	0	0	0	0	0	0	0	0	ESPQTH	91	YYAVAV	0	0	0	0	0	0	24
6	0	0	0	0	0	0	CLQDGA	204	GDVAFV	0	0	0	0	1	0	0	0	0	0	0	0	PGQRDL	298	LFKDSA	0	1	0	0	0	0	24
7	0	0	0	0	0	0	VWENTN	554	GESTAD	0	0	0	0	0	0	0	0	0	0	0	0	VSRSDR	603	AAHVKQ	0	0	0	0	0	0	24
8	0	0	0	1	0	0	GMVFEA	68	GRDPYK	0	0	0	0	0	0	0	0	0	0	0	0	ESPQTH	91	YYAVAV	0	0	0	0	0	0	24
9	0	0	0	0	0	0	QLDQLQ	111	GRKSCH	0	0	0	0	0	0	0	0	0	0	0	0	LEPLQG	147	AVAKFF	0	0	0	0	1	1	24
140	0	0	0	0	0	0	GLGRSA	124	GWIIPM	0	0	0	0	0	0	0	0	0	0	0	0	NQCACS	184	SREPYF	0	0	0	0	0	1	24
1	0	0	0	0	0	0	TEAQSC	588	HLAVAP	0	0	0	0	0	0	0	0	0	0	0	0	VSRSDR	603	AAHVKQ	0	0	0	0	0	0	24
2	0	0	0	0	0	0	KESPQT	91	HYYAVA	0	0	0	0	0	0	0	0	0	0	0	0	HTGLGR	121	SAGWII	0	0	0	0	0	0	24
3	0	0	0	0	0	0	KESPQT	91	HYYAVA	0	0	0	0	0	0	0	0	0	0	0	0	HTGLGR	121	SAGWII	0	0	0	0	0	0	24
4	0	0	0	1	0	0	ALGFLR	310	IPSKVD	0	0	0	0	0	0	0	0	0	0	0	0	LGSRYL	325	TTLKNL	0	0	0	0	0	0	2
5	0	0	0	0	0	0	STTDDC	381	IVLVLK	0	0	0	0	0	0	0	0	0	0	0	0	KKSCHT	459	AVDRTA	0	0	0	0	0	0	24
6	0	0	0	0	0	0	DGKEDL	267	IWKLLS	0	0	0	0	0	0	0	0	0	0	0	0	GKNKSR	284	SFQLFG	0	1	0	0	1	0	4
7	0	0	0	0	0	0	DGKEDL	267	IWKLLS	0	0	0	0	0	0	0	0	0	0	0	0	GKNKSR	284	SFQLFG	0	1	0	0	1	0	4
8	1	0	0	0	0	0	FENLPE	221	KADRDQ	0	0	0	0	0	0	0	0	0	0	0	0	LKDKKS	456	CHTAVD	0	0	0	0	0	0	2
9	0	0	0	0	0	0	IWKLLS	273	KAQEKF	0	0	0	0	0	1	0	0	0	0	0	0	PGQRDL	298	LFKDSA	0	1	0	0	0	0	24
150	0	0	0	0	0	0	KCVPNS	520	KEKYYG	0	0	0	0	0	0	0	0	0	0	0	0	AKNLNR	566	EDFRLL	0	0	1	0	0	0	2
1	0	0	0	0	0	0	LAVAVV	440	KKANEG	0	0	0	0	0	0	0	0	0	0	0	0	GWNIPM	471	GLIVNQ	0	0	0	0	0	0	24
2	0	0	0	0	0	0	WQWRMK	28	KLGAPS	0	0	0	0	0	0	0	0	0	0	0	0	AIAEKK	53	ADAVTL	0	0	0	0	0	0	4
3	0	0	0	0	0	0	AGRDPY	73	KLRPVA	0	0	0	0	0	0	0	0	0	0	0	0	KSCHTG	118	LGRSAG	0	0	0	0	0	0	24
4	0	0	0	0	1	0	AQEKFG	280	KNKSRS	0	0	0	0	0	0	0	0	0	0	0	0	LGSRYL	325	TTLKNL	0	0	0	0	0	0	24
5	0	0	0	0	0	0	RYLTTL	329	KNLRET	0	0	0	0	0	0	0	0	0	0	0	0	PEEQKK	357	CQQWSQ	0	0	0	0	0	0	2
6	0	0	0	0	0	0	CLDGTR	579	KPVTEA	0	0	0	0	0	0	0	0	0	0	0	0	HAVVSR	600	SDRAAH	0	0	0	0	0	0	2
7	0	1	0	0	0	0	AFKECH	247	LAQVPS	0	0	0	0	0	0	0	1	0	0	0	0	KFGKNK	282	SRSFQL	0	0	0	1	0	0	2
8	0	1	0	0	0	0	AFKECH	247	LAQVPS	0	0	0	0	0	0	0	1	0	0	0	0	KFGKNK	282	SRSFQL	0	0	0	1	0	0	4
9	0	0	0	1	0	0	REDFRL	572	LCLDGT	0	0	0	0	0	0	0	0	0	0	0	0	VSRSDR	603	AAHVKQ	0	0	0	0	0	0	2
160	0	0	0	1	0	0	REDFRL	572	LCLDGT	0	0	0	0	0	0	0	0	0	0	0	0	VSRSDR	603	AAHVKQ	0	0	0	0	0	0	4
1	0	0	0	1	0	0	REDFRL	572	LCLDGT	0	0	0	0	0	0	0	0	0	0	0	0	VSRSDR	603	AAHVKQ	0	0	0	0	0	0	4
2	0	0	0	1	0	0	REDFRL	572	LCLDGT	0	0	0	0	0	0	0	0	0	0	0	0	VSRSDR	603	AAHVKQ	0	0	0	0	0	0	24
3	0	0	0	1	0	0	REDFRL	572	LCLDGT	0	0	0	0	0	0	0	0	0	0	0	0	VSRSDR	603	AAHVKQ	0	0	0	0	0	0	24
4	0	0	0	0	0	0	KADAVT	59	LDGGMV	0	0	0	0	0	0	0	0	0	0	0	0	SPQTHY	92	YAVAVV	0	0	0	0	0	0	24
5	0	0	0	0	0	0	KADAVT	59	LDGGMV	0	0	0	0	0	0	0	0	1	1	0	0	AKFFSA	155	SCVPCI	0	0	0	0	0	0	24
6	0	1	0	0	0	0	DFRLLC	574	LDGTRK	0	0	0	0	0	0	0	0	0	0	0	0	VSRSDR	603	AAHVKQ	0	0	0	0	0	0	2
7	0	0	0	0	0	0	VDSALY	320	LGSRYL	0	0	0	0	0	0	0	0	0	0	0	0	TLKNLR	332	ETAEEV	0	0	0	0	0	0	4
8	0	0	0	0	0	0	ADWAKN	564	LNREDF	0	0	0	0	0	1	0	0	0	0	0	0	VSRSDR	603	AAHVKQ	0	0	0	0	0	0	24
9	0	0	0	1	0	0	TTVFEN	218	LPEKAD	0	0	0	0	0	0	0	0	0	0	0	0	GKNKSR	284	SFQLFG	0	1	0	0	1	0	4
170	0	0	0	1	0	0	TTVFEN	218	LPEKAD	0	0	0	0	0	0	0	0	0	0	0	0	GKNKSR	284	SFQLFG	0	1	0	0	1	0	4
1	0	0	0	0	0	1	DSALGF	308	LRIPSK	0	0	0	0	0	0	0	0	0	0	0	0	ALYLGS	322	RYLTTL	0	0	0	0	0	0	24
2	0	0	0	0	0	1	DSALGF	308	LRIPSK	0	0	0	0	0	0	0	0	0	0	0	0	YLGSRY	324	LTTLKN	0	0	0	0	0	0	24
3	0	0	0	0	0	1	DSALGF	308	LRIPSK	0	0	0	0	0	0	0	0	0	0	0	0	ASTTDD	379	CIVLVL	0	0	0	0	0	0	24
4	0	0	0	0	0	1	DSALGF	308	LRIPSK	0	0	0	0	0	0	0	0	0	0	0	0	VPVLAE	413	NRKSSK	0	0	0	0	0	0	24
5	0	0	0	0	0	0	DLIWKL	271	LSKAQE	0	0	0	0	0	0	1	0	0	0	0	0	FGSPPG	294	QRDLLF	0	0	0	0	0	1	24
6	0	0	0	0	0	0	DLIWKL	271	LSKAQE	0	0	0	0	0	0	0	0	0	0	0	0	PPGQRD	297	LLFKDS	0	0	1	0	0	0	24
7	0	0	0	0	0	0	DLIWKL	271	LSKAQE	0	0	0	0	0	0	0	0	0	0	0	0	PGQRDL	298	LFKDSA	0	1	0	0	0	0	24
8	0	0	0	0	0	0	DLIWKL	271	LSKAQE	0	0	0	0	0	0	0	0	0	0	1	0	RDLLFK	301	DSALGF	0	0	0	0	0	1	24
9	0	0	0	0	0	0	DWAKNL	565	NREDFR	0	0	0	0	1	0	0	0	0	0	0	0	CLAKLG	652	GRPTYE	0	0	0	0	0	0	24
180	0	0	0	0	0	0	NEGLTW	449	NSLKDK	0	0	0	0	0	0	0	0	0	0	0	0	MGLIVN	476	QTGSCA	0	0	0	0	0	0	2
1	0	0	0	0	0	0	NEGLTW	449	NSLKDK	0	0	0	0	0	0	0	0	0	0	0	0	MGLIVN	476	QTGSCA	0	0	0	0	0	0	4
2	0	0	0	0	0	0	NEGLTW	449	NSLKDK	0	0	0	0	0	0	0	0	0	0	0	0	MGLIVN	476	QTGSCA	0	0	0	0	0	0	24
3	0	0	0	0	0	0	ELLCLN	234	NSRAPV	0	0	0	0	0	0	0	0	0	1	0	0	ALGFLR	309	IPSKVD	0	0	0	0	0	0	4
4	1	0	0	0	0	0	FEAGRD	71	PYKLRP	0	0	0	0	0	0	0	0	0	0	0	0	EIYGTK	85	ESPQTH	0	0	0	0	0	0	24
5	1	0	0	0	0	0	FEAGRD	71	PYKLRP	0	0	0	0	0	0	0	0	0	0	0	0	SPQTHY	92	YAVAVV	0	0	0	0	0	0	24
6	0	0	0	0	0	0	AVGPEE	355	QKKCQQ	0	0	0	0	0	0	0	0	0	0	0	0	VLKGEA	389	DALNLD	0	0	0	0	0	0	24
7	0	0	0	0	0	0	KQVLLH	614	QQALFG	0	0	0	0	1	0	0	0	0	0	0	0	ETKNLL	640	FNDNTE	1	0	0	0	0	0	4
8	0	0	0	0	0	0	KPVTEA	585	QSCHLA	0	0	0	0	0	0	0	0	0	0	0	0	CSTSPL	680	LEACAF	0	0	0	0	0	1	24
9	0	0	1	0	0	0	MVFEAG	69	RDPYKL	0	0	0	0	0	0	0	0	0	0	0	0	GQRDLL	299	FKDSAL	1	0	0	0	0	0	4
190	0	0	0	0	1	0	SALGFL	309	RIPSKV	0	0	0	0	0	0	0	0	0	0	0	0	YLGSRY	324	LTTLKN	0	0	0	0	0	0	24
1	0	0	0	0	1	0	SALGFL	309	RIPSKV	0	0	0	0	0	0	0	0	0	0	0	0	AVGPEE	354	QKKCQQ	0	0	0	0	0	0	24
2	0	0	0	0	0	0	XXXXAP	3	RKNVRW	0	0	0	0	0	0	0	0	0	0	0	0	HYYAVA	96	VVKKGS	0	0	0	0	0	0	4
3	0	0	0	0	0	0	RDPYKL	75	RPVAAE	0	0	0	0	0	0	0	0	0	0	0	0	SPQTHY	92	YAVAVV	0	0	0	0	0	0	24
4	0	0	0	0	0	0	SHAVVA	258	RSVDGK	0	0	0	0	0	0	0	0	0	0	0	0	GKNKSR	284	SFQLFG	0	1	0	0	1	0	4
5	0	0	0	0	0	0	APRKNV	7	RWCTIS	0	0	0	0	0	0	0	0	0	0	0	0	VAVVKK	100	GSNFQL	0	0	0	1	0	0	2
6	0	0	1	0	0	0	EWFKCR	21	RWQWRM	0	0	0	0	0	0	0	0	0	0	0	0	ITCVRR	39	AFALEC	0	1	0	0	0	0	2
7	0	0	0	0	0	0	AEEVKA	341	RYTRVV	0	0	0	0	0	0	0	0	0	0	0	0	WSQQSG	366	QNVTCA	0	0	0	0	0	0	24
8	0	0	1	1	0	0	AKFFSA	156	SCVPCI	0	0	0	0	0	0	0	0	0	0	0	0	CACSSR	186	EPYFGY	0	0	0	1	0	0	24
9	0	0	0	0	0	0	LIWKLL	272	SKAQEK	0	0	0	0	0	0	0	0	0	0	0	0	GKNKSR	284	SFQLFG	0	1	0	0	1	0	4
200	0	0	0	0	0	0	LIWKLL	272	SKAQEK	0	0	0	0	0	0	0	0	0	0	0	0	GKNKSR	284	SFQLFG	0	1	0	0	1	0	4
1	0	0	0	0	0	0	LIWKLL	272	SKAQEK	0	0	0	0	0	0	0	0	0	0	0	0	GKNKSR	284	SFQLFG	0	1	0	0	1	0	4
2	0	0	0	0	0	0	LIWKLL	272	SKAQEK	0	0	0	0	0	0	0	0	0	0	0	0	GKNKSR	284	SFQLFG	0	1	0	0	1	0	24
3	0	0	0	0	0	0	LLCLNN	235	SRAPVD	0	0	0	0	0	0	0	0	0	0	0	0	RSVDGK	263	EDLIWK	0	0	0	0	0	0	2
4	0	1	0	0	0	0	KFGKNK	283	SRSFQL	0	0	0	1	0	0	0	0	1	0	0	0	LLFKDS	303	ALGFLR	0	0	0	1	0	0	2
5	0	0	0	0	0	0	HAVVAR	259	SVDGKE	0	0	0	0	0	0	0	0	0	0	0	0	GKNKSR	284	SFQLFG	0	1	0	0	1	0	2
6	0	0	0	0	0	0	HAVVAR	259	SVDGKE	0	0	0	0	0	0	0	0	0	0	0	0	GKNKSR	284	SFQLFG	0	1	0	0	1	0	2
7	0	0	0	0	0	0	HAVVAR	259	SVDGKE	0	0	0	0	0	0	0	0	0	0	0	0	GKNKSR	284	SFQLFG	0	1	0	0	1	0	2
8	0	0	0	0	0	0	HAVVAR	259	SVDGKE	0	0	0	0	0	0	0	0	0	0	0	0	GKNKSR	284	SFQLFG	0	1	0	0	1	0	2
9	0	0	0	0	0	0	HAVVAR	259	SVDGKE	0	0	0	0	0	0	0	0	0	0	0	0	GKNKSR	284	SFQLFG	0	1	0	0	1	0	2
210	0	0	0	0	0	0	HAVVAR	259	SVDGKE	0	0	0	0	0	0	0	0	0	0	0	0	GKNKSR	284	SFQLFG	0	1	0	0	1	0	4
1	0	0	0	0	0	0	HAVVAR	259	SVDGKE	0	0	0	0	0	0	0	0	0	0	0	0	GKNKSR	284	SFQLFG	0	1	0	0	1	0	4
2	0	0	0	0	0	0	HAVVAR	259	SVDGKE	0	0	0	0	0	0	0	0	0	0	0	0	GKNKSR	284	SFQLFG	0	1	0	0	1	0	4
3	0	0	0	0	0	0	HAVVAR	259	SVDGKE	0	0	0	0	0	0	0	0	0	0	0	0	GKNKSR	284	SFQLFG	0	1	0	0	1	0	4
4	0	0	0	0	0	0	HAVVAR	259	SVDGKE	0	0	0	0	0	0	0	0	0	0	0	0	GKNKSR	284	SFQLFG	0	1	0	0	1	0	24
5	0	0	0	0	0	0	HAVVAR	259	SVDGKE	0	0	0	0	0	0	0	0	0	0	0	0	GKNKSR	284	SFQLFG	0	1	0	0	1	0	24
6	0	0	0	0	0	0	HAVVAR	259	SVDGKE	0	0	0	0	0	0	0	0	0	0	0	0	GKNKSR	284	SFQLFG	0	1	0	0	1	0	24
7	0	0	0	0	0	0	HAVVAR	259	SVDGKE	0	0	0	0	0	0	0	0	0	0	0	0	GKNKSR	284	SFQLFG	0	1	0	0	1	0	24
8	0	0	0	0	0	0	HAVVAR	259	SVDGKE	0	0	0	0	0	0	0	0	0	0	0	0	GKNKSR	284	SFQLFG	0	1	0	0	1	0	24
9	0	0	0	0	0	0	HAVVAR	259	SVDGKE	0	0	0	0	0	0	0	0	0	0	0	0	GKNKSR	284	SFQLFG	0	1	0	0	1	0	24
220	0	0	0	0	0	0	HAVVAR	259	SVDGKE	0	0	0	0	0	0	0	0	0	0	0	0	SPPGQR	296	DLLFKD	0	0	0	1	0	0	24
1	0	0	0	0	0	0	HAVVAR	259	SVDGKE	0	0	0	0	0	0	0	0	0	0	0	0	PPGQRD	297	LLFKDS	0	0	1	0	0	0	24
2	0	0	0	0	0	0	HAVVAR	259	SVDGKE	0	0	0	0	0	0	0	0	0	0	0	0	PPGQRD	297	LLFKDS	0	0	1	0	0	0	24
3	0	0	0	0	0	0	HAVVAR	259	SVDGKE	0	0	0	0	0	0	0	0	0	0	0	0	PGQRDL	298	LFKDSA	0	1	0	0	0	0	24
4	0	0	0	0	0	0	HAVVAR	259	SVDGKE	0	0	0	0	0	0	0	0	0	0	0	0	PGQRDL	298	LFKDSA	0	1	0	0	0	0	24
5	0	0	0	0	0	0	HAVVAR	259	SVDGKE	0	0	0	0	0	0	0	0	0	0	1	0	RDLLFK	301	DSALGF	0	0	0	0	0	1	24
6	0	0	0	0	0	0	GTRKPV	582	TEAQSC	0	0	0	0	0	0	0	0	0	0	0	0	STSPLL	681	EACAFL	0	0	0	0	1	0	24
7	0	0	1	0	0	0	LLFNDN	645	TECLAK	0	0	0	0	0	0	0	0	0	0	0	0	LKKCST	677	SPLLEA	0	0	0	0	0	0	4
8	0	0	1	0	0	0	LLFNDN	645	TECLAK	0	0	0	0	0	0	0	0	0	0	0	0	LKKCST	677	SPLLEA	0	0	0	0	0	0	24
9	0	0	1	0	0	0	LLFNDN	645	TECLAK	0	0	0	0	0	0	0	0	0	0	0	0	LLEACA	685	FLTR	1	0	0	0	0	0	2
230	0	0	0	0	0	0	RPYLSW	139	TESLEP	0	0	0	0	0	0	0	0	0	0	0	0	IDRQAY	166	PNLCQL	0	0	0	0	0	0	2
1	0	0	0	0	0	0	KKADAV	58	TLDGGM	0	0	0	0	0	0	0	0	0	0	0	0	KSCHTG	118	LGRSAG	0	0	0	0	0	0	2
2	0	0	0	0	0	0	KKADAV	58	TLDGGM	0	0	0	0	0	0	0	0	0	0	0	0	KSCHTG	118	LGRSAG	0	0	0	0	0	0	24
3	0	0	0	0	0	0	KKADAV	58	TLDGGM	0	0	0	0	0	0	1	0	0	0	0	0	FSASCV	158	PCIDRQ	0	0	0	0	0	0	4
4	0	0	0	0	0	0	TCATAS	376	TTDDCI	0	0	0	0	0	0	0	0	0	0	0	0	LIVNQT	478	GSCAFD	0	0	0	0	1	0	4
5	0	0	0	0	0	0	TCATAS	376	TTDDCI	0	0	0	0	0	0	0	0	0	0	0	0	LIVNQT	478	GSCAFD	0	0	0	0	1	0	4
6	0	0	0	0	0	0	PYKLRP	77	VAAEIY	0	0	0	0	0	0	0	0	0	0	0	1	KKGSNF	104	QLDQLQ	0	0	0	0	0	0	2
7	0	0	0	0	0	0	PYKLRP	77	VAAEIY	0	0	0	0	0	0	0	0	0	0	0	1	KKGSNF	104	QLDQLQ	0	0	0	0	0	0	24
8	0	0	0	0	0	0	AVVARS	260	VDGKED	0	0	0	0	0	0	0	0	0	0	0	0	PGQRDL	298	LFKDSA	0	1	0	0	0	0	24
9	0	0	0	0	0	0	TLDGGM	64	VFEAGR	0	1	0	0	0	0	0	0	0	0	0	0	EIYGTK	85	ESPQTH	0	0	0	0	0	0	4
240	0	0	0	0	0	0	TLDGGM	64	VFEAGR	0	1	0	0	0	0	0	0	0	0	0	0	QTHYYA	94	VAVVKK	0	0	0	0	0	0	24
1	1	0	0	0	0	0	FVKETT	214	VFENLP	0	1	0	0	0	0	0	0	0	0	0	0	HAVVAR	258	SVDGKE	0	0	0	0	0	0	24
2	1	0	0	0	0	0	FVKETT	214	VFENLP	0	1	0	0	0	0	0	0	0	0	0	0	GKNKSR	284	SFQLFG	0	1	0	0	1	0	24
3	1	0	0	0	0	0	FVKETT	214	VFENLP	0	1	0	0	0	0	0	0	0	0	0	0	GKNKSR	284	SFQLFG	0	1	0	0	1	0	24
4	0	0	0	0	0	0	RCLAED	537	VGDVAF	0	0	0	0	0	1	0	0	1	0	0	0	CLFKSE	635	TKNLLF	0	0	0	0	0	1	4
5	0	0	0	0	0	1	AGDVAF	209	VKETTV	0	0	0	0	0	0	0	0	0	0	0	0	WKLLSK	273	AQEKFG	0	0	0	0	1	0	2
6	0	0	0	0	0	1	AGDVAF	209	VKETTV	0	0	0	0	0	0	0	0	0	0	0	0	WKLLSK	273	AQEKFG	0	0	0	0	1	0	4
7	0	0	0	0	0	1	AGDVAF	209	VKETTV	0	0	0	0	0	0	0	0	0	0	0	0	WKLLSK	273	AQEKFG	0	0	0	0	1	0	24
8	0	0	0	0	0	1	AGDVAF	209	VKETTV	0	0	0	0	0	0	0	0	0	0	0	0	LLSKAQ	275	EKFGKN	0	0	1	0	0	0	24
9	0	0	0	0	0	1	AGDVAF	209	VKETTV	0	0	0	0	0	0	0	0	0	0	0	0	LLSKAQ	275	EKFGKN	0	0	1	0	0	0	24
250	0	0	0	0	0	0	GESTAD	560	WAKNLN	0	0	0	0	0	0	0	0	0	0	0	0	DRAAHV	607	KQVLLH	0	0	0	0	0	0	2
1	0	0	0	0	0	0	KCRRWQ	24	WRMKKL	0	0	0	0	0	0	0	0	0	0	0	0	CHTGLG	120	RSAGWI	0	0	0	0	0	0	24
2	0	0	0	0	0	0	LRPYLS	138	WTESLE	0	0	0	0	0	0	0	0	0	0	0	0	QGAVAK	151	FFSASC	1	1	0	0	0	0	2
3	0	0	0	0	0	0	SPQTHY	93	YAVAVV	0	0	0	0	0	0	0	0	0	0	0	0	DQLQGR	112	KSCHTG	0	0	0	0	0	0	24
4	0	0	0	0	0	0	SPQTHY	93	YAVAVV	0	0	0	0	0	0	0	0	0	0	0	0	RSAGWI	126	IPMGIL	0	0	0	0	0	0	24
5	0	0	0	0	0	0	SPQTHY	93	YAVAVV	0	0	0	0	0	0	1	0	0	0	0	0	FSASCV	158	PCIDRQ	0	0	0	0	0	0	24
6	0	0	0	0	0	0	SPQTHY	93	YAVAVV	0	0	0	0	0	0	0	0	0	0	0	0	ASCVPC	160	IDRQAY	0	0	0	0	0	0	24
7	0	0	0	0	0	0	SPQTHY	93	YAVAVV	0	0	0	0	0	0	0	0	0	0	0	0	QLCKGE	176	GENQCA	0	0	0	0	0	0	24
8	0	0	0	0	0	0	LYLGSR	324	YLTTLK	0	0	0	0	0	0	0	0	0	0	0	0	TRVVWC	348	AVGPEE	0	0	0	0	0	0	2
9	0	0	0	0	0	0	LYLGSR	324	YLTTLK	0	0	0	0	0	0	0	0	0	0	0	0	TRVVWC	348	AVGPEE	0	0	0	0	0	0	4
260	0	0	0	0	0	0	LYLGSR	324	YLTTLK	0	0	0	0	0	0	0	0	0	0	0	0	TRVVWC	348	AVGPEE	0	0	0	0	0	0	4
1	0	0	0	0	0	0	LYLGSR	324	YLTTLK	0	0	0	0	0	0	0	0	0	0	0	0	TRVVWC	348	AVGPEE	0	0	0	0	0	0	24
	9	7	8	15	10	44				16	7	2	3	4	5	7	5	4	3	8	8				9	40	10	11	56	9

## Sheet: Glycine
#	P6	P5	P4	P3	P2	P1	P hexa-peptide	Start aa #	P’ hexa-peptide	P1'	P2'	P3'	P4'	P5'	P6'	P6	P5	P4	P3	P2	P1	P hexa-peptide	Stop aa #	P’ hexa-peptide	P1'	P2'	P3'	P4'	P5'	P6'	hr
1	0	0	0	0	0	0	VSRSDR	604	AAHVKQ	0	0	0	0	0	0	0	0	0	0	0	0	HQQALF	618	GKNGKN	1	0	0	1	0	0	2				APRKNVRWCTISQPEWFKCRRWQWRMKKLGAPSITCVRRAFALECIRAIAEKKADAVTLDGGMVFEAGRDPYKLRPVAAEIYGTKESPQTHYYAVAVVKKGSNFQLDQLQGRKSCHTGLGRSAGWIIPMGILRPYLSWTESLEPLQGAVAKFFSASCVPCIDRQAYPNLCQLCKGEGENQCACSSREPYFGYSGAFKCLQDGAGDVAFVKETTVFENLPEKADRDQYELLCLNNSRAPVDAFKECHLAQVPSHAVVARSVDGKEDLIWKLLSKAQEKFGKNKSRSFQLFGSPPGQRDLLFKDSALGFLRIPSKVDSALYLGSRYLTTLKNLRETAEEVKARYTRVVWCAVGPEEQKKCQQWSQQSGQNVTCATASTTDDCIVLVLKGEADALNLDGGYI…
2	0	0	0	0	0	0	VSRSDR	604	AAHVKQ	0	0	0	0	0	0	0	0	0	0	0	0	HQQALF	618	GKNGKN	1	0	0	1	0	0	2
3	0	0	0	0	0	0	VSRSDR	604	AAHVKQ	0	0	0	0	0	0	0	0	0	0	0	0	HQQALF	618	GKNGKN	1	0	0	1	0	0	4			=IF(MID(D2, 1,1) ="A",1,0)
4	0	0	0	0	0	0	VSRSDR	604	AAHVKQ	0	0	0	0	0	0	0	0	0	0	0	0	HQQALF	618	GKNGKN	1	0	0	1	0	0	4
5	0	0	0	0	0	0	VSRSDR	604	AAHVKQ	0	0	0	0	0	0	0	0	0	0	0	0	HQQALF	618	GKNGKN	1	0	0	1	0	0	24		APRKNV
6	0	0	0	0	0	0	VSRSDR	604	AAHVKQ	0	0	0	0	0	0	0	0	0	0	0	0	CPDKFC	630	LFKSET	0	0	0	0	0	0	24
7	0	0	0	0	0	0	VSRSDR	604	AAHVKQ	0	0	0	0	0	0	0	0	0	0	0	0	CPDKFC	630	LFKSET	0	0	0	0	0	0	24		Amino Acid	P6	P5	P4	P3	P2	P1	P1'	P2'	P3'	P4'	P5'	P6'
8	0	0	0	0	0	0	VSRSDR	604	AAHVKQ	0	0	0	0	0	0	0	0	0	0	0	0	PDKFCL	631	FKSETK	0	0	0	0	0	0	24		A
9	0	0	0	0	0	0	VSRSDR	604	AAHVKQ	0	0	0	0	0	0	0	0	0	0	0	0	KFCLFK	633	SETKNL	0	0	0	0	0	0	2		C
10	0	0	0	0	0	0	VSRSDR	604	AAHVKQ	0	0	0	0	0	0	0	0	0	0	0	0	KFCLFK	633	SETKNL	0	0	0	0	0	0	4		D
1	0	0	0	0	0	0	VSRSDR	604	AAHVKQ	0	0	0	0	0	0	0	0	0	0	0	0	KFCLFK	633	SETKNL	0	0	0	0	0	0	24		E
2	0	0	0	0	0	0	VSRSDR	604	AAHVKQ	0	0	0	0	0	0	0	0	0	0	0	0	FKSETK	637	NLLFND	0	0	0	0	0	0	4		F
3	0	0	0	0	0	0	VSRSDR	604	AAHVKQ	0	0	0	0	0	0	0	0	0	0	0	0	FKSETK	637	NLLFND	0	0	0	0	0	0	24		G
4	0	0	0	0	0	0	VSRSDR	604	AAHVKQ	0	0	0	0	0	0	0	0	0	0	0	0	KSETKN	638	LLFNDN	0	0	0	0	0	0	24		H
5	0	0	0	0	0	0	VSRSDR	604	AAHVKQ	0	0	0	0	0	0	0	0	0	0	0	0	ETKNLL	640	FNDNTE	0	0	0	0	0	0	24		I
6	0	0	0	0	1	0	LVLKGE	389	ADALNL	0	0	0	0	0	0	0	0	0	0	0	0	YLAVAV	438	VKKANE	0	0	0	0	0	0	4		K
7	0	0	0	0	0	0	AIAEKK	54	ADAVTL	0	0	0	0	0	0	0	0	0	1	0	0	EIYGTK	85	ESPQTH	0	0	0	0	0	0	4		L
8	0	0	1	0	0	0	TNGEST	558	ADWAKN	0	0	0	0	0	0	0	0	0	0	1	1	LAKLGG	653	RPTYEE	0	0	0	0	0	0	24		M
9	0	0	0	0	0	0	KLRPVA	79	AEIYGT	0	0	0	0	1	0	0	0	1	0	1	0	HTGLGR	121	SAGWII	0	0	1	0	0	0	24		N
20	0	0	0	0	0	0	RLCALC	506	AGDDQG	0	1	0	0	0	1	0	0	0	0	0	0	SCHLAV	591	APNHAV	0	0	0	0	0	0	24		P
1	1	1	0	0	0	0	GGMVFE	67	AGRDPY	0	1	0	0	0	0	0	0	0	0	0	0	PVAAEI	81	YGTKES	0	1	0	0	0	0	24		Q
2	1	1	0	0	0	0	GGMVFE	67	AGRDPY	0	1	0	0	0	0	0	0	0	0	0	0	ESPQTH	91	YYAVAV	0	0	0	0	0	0	24		R
3	1	1	0	0	0	0	GGMVFE	67	AGRDPY	0	1	0	0	0	0	0	0	0	0	0	0	SPQTHY	92	YAVAVV	0	0	0	0	0	0	24		S
4	0	0	0	0	0	0	DNTECL	649	AKLGGR	0	0	0	1	1	0	0	0	0	0	0	0	NLKKCS	676	TSPLLE	0	0	0	0	0	0	4		T
5	0	0	0	0	0	0	ESTADW	561	AKNLNR	0	0	0	0	0	0	0	0	0	0	0	0	VSRSDR	603	AAHVKQ	0	0	0	0	0	0	24		V
6	0	0	0	0	0	0	ESTADW	561	AKNLNR	0	0	0	0	0	0	1	1	0	0	0	0	GGRPTY	657	EEYLGT	0	0	0	0	1	0	24		W
7	0	0	0	0	0	0	LLFKDS	304	ALGFLR	0	0	1	0	0	0	0	0	0	0	0	0	ARYTRV	345	VWCAVG	0	0	0	0	0	1	4		Y
8	0	0	0	0	0	0	FFSQSC	492	APGADP	0	0	1	0	0	0	0	0	1	0	0	0	KNGKNC	625	PDKFCL	0	0	0	0	0	0	4
9	0	0	0	0	0	0	XXXXXX	1	APRKNV	0	0	0	0	0	0	0	0	0	0	0	0	IAEKKA	54	DAVTLD	0	0	0	0	0	0	24
30	0	0	0	0	0	0	XXXXXX	1	APRKNV	0	0	0	0	0	0	0	0	0	0	0	0	EKKADA	56	VTLDGG	0	0	0	0	1	1	24
1	0	0	0	0	0	0	XXXXXX	1	APRKNV	0	0	0	0	0	0	0	0	0	0	0	0	EKKADA	56	VTLDGG	0	0	0	0	1	1	24
2	0	0	0	0	0	0	XXXXXX	1	APRKNV	0	0	0	0	0	0	0	0	0	0	0	0	ADAVTL	59	DGGMVF	0	1	1	0	0	0	24
3	0	0	0	0	0	0	XXXXXX	1	APRKNV	0	0	0	0	0	0	0	0	0	0	0	1	AVTLDG	61	GMVFEA	1	0	0	0	0	0	24
4	0	0	0	0	0	0	XXXXXX	1	APRKNV	0	0	0	0	0	0	0	0	0	0	1	1	VTLDGG	62	MVFEAG	0	0	0	0	0	1	24
5	0	0	0	0	0	0	XXXXXX	1	APRKNV	0	0	0	0	0	0	0	1	1	0	0	0	DGGMVF	65	EAGRDP	0	0	1	0	0	0	24
6	0	0	0	0	0	0	XXXXXX	1	APRKNV	0	0	0	0	0	0	0	0	0	0	0	0	RDPYKL	74	RPVAAE	0	0	0	0	0	0	24
7	0	0	0	0	0	0	XXXXXX	1	APRKNV	0	0	0	0	0	0	0	0	0	0	0	0	KLRPVA	78	AEIYGT	0	0	0	0	1	0	24
8	0	0	0	0	0	0	XXXXXX	1	APRKNV	0	0	0	0	0	0	0	0	0	1	0	0	EIYGTK	85	ESPQTH	0	0	0	0	0	0	4
9	0	0	0	0	0	0	XXXXXX	1	APRKNV	0	0	0	0	0	0	0	0	0	1	0	0	EIYGTK	85	ESPQTH	0	0	0	0	0	0	24
40	0	0	0	0	0	0	XXXXXX	1	APRKNV	0	0	0	0	0	0	0	0	0	0	0	0	KESPQT	90	HYYAVA	0	0	0	0	0	0	24
1	0	0	0	0	0	0	XXXXXX	1	APRKNV	0	0	0	0	0	0	0	0	0	0	0	0	ESPQTH	91	YYAVAV	0	0	0	0	0	0	24
2	0	0	0	0	0	0	XXXXXX	1	APRKNV	0	0	0	0	0	0	0	0	0	0	0	0	ESPQTH	91	YYAVAV	0	0	0	0	0	0	24
3	0	0	0	0	0	0	XXXXXX	1	APRKNV	0	0	0	0	0	0	0	0	0	0	0	0	SPQTHY	92	YAVAVV	0	0	0	0	0	0	2
4	0	0	0	0	0	0	XXXXXX	1	APRKNV	0	0	0	0	0	0	0	0	0	0	0	0	SPQTHY	92	YAVAVV	0	0	0	0	0	0	24
5	0	0	0	0	0	0	XXXXXX	1	APRKNV	0	0	0	0	0	0	0	0	0	0	0	0	SPQTHY	92	YAVAVV	0	0	0	0	0	0	24
6	0	0	0	0	0	0	XXXXXX	1	APRKNV	0	0	0	0	0	0	0	0	0	0	0	0	SPQTHY	92	YAVAVV	0	0	0	0	0	0	24
7	0	0	0	0	0	0	XXXXXX	1	APRKNV	0	0	0	0	0	0	0	0	0	0	0	0	SPQTHY	92	YAVAVV	0	0	0	0	0	0	24
8	0	0	0	0	0	0	XXXXXX	1	APRKNV	0	0	0	0	0	0	0	0	0	0	0	0	SPQTHY	92	YAVAVV	0	0	0	0	0	0	24
9	0	0	0	0	0	0	XXXXXX	1	APRKNV	0	0	0	0	0	0	0	0	0	0	0	0	PQTHYY	93	AVAVVK	0	0	0	0	0	0	24
50	0	0	0	0	0	0	XXXXXX	1	APRKNV	0	0	0	0	0	0	0	0	0	0	1	0	CLQDGA	203	GDVAFV	1	0	0	0	0	0	2
1	0	0	0	0	0	0	XXXXXX	1	APRKNV	0	0	0	0	0	0	0	0	0	0	0	0	VPSHAV	255	VARSVD	0	0	0	0	0	0	2
2	0	0	0	0	0	0	WKLLSK	274	AQEKFG	0	0	0	0	0	1	0	0	0	0	0	1	KDSALG	306	FLRIPS	0	0	0	0	0	0	24
3	0	0	0	0	0	0	FKECHL	248	AQVPSH	0	0	0	0	0	0	1	0	0	0	0	0	GKNKSR	284	SFQLFG	0	0	0	0	0	1	24
4	0	0	0	0	0	0	PQTHYY	94	AVAVVK	0	0	0	0	0	0	0	0	1	0	0	0	PMGILR	133	PYLSWT	0	0	0	0	0	0	24
5	0	0	0	0	0	0	THYYAV	96	AVVKKG	0	0	0	0	0	1	0	0	1	0	0	0	SAGWII	127	PMGILR	0	0	1	0	0	0	24
6	0	0	0	0	0	0	THYYAV	96	AVVKKG	0	0	0	0	0	1	0	0	1	0	0	0	PMGILR	133	PYLSWT	0	0	0	0	0	0	24
7	0	0	0	0	0	0	THYYAV	96	AVVKKG	0	0	0	0	0	1	0	0	0	0	0	1	KCLQDG	202	AGDVAF	0	1	0	0	0	0	24
8	0	0	0	0	1	0	IYTAGK	405	CGLVPV	0	1	0	0	0	0	0	0	0	0	0	0	LTWNSL	451	KDKKSC	0	0	0	0	0	0	24
9	0	0	0	0	0	0	VDAFKE	245	CHLAQV	0	0	0	0	0	0	0	0	0	0	0	0	DSALYL	320	GSRYLT	1	0	0	0	0	0	4
60	0	0	0	0	0	0	VDAFKE	245	CHLAQV	0	0	0	0	0	0	0	0	0	0	0	0	DSALYL	320	GSRYLT	1	0	0	0	0	0	4
1	0	0	0	0	0	0	VTEAQS	587	CHLAVA	0	0	0	0	0	0	0	0	0	0	0	0	STSPLL	681	EACAFL	0	0	0	0	0	0	24
2	0	0	1	0	0	0	YSGAFK	198	CLQDGA	0	0	0	0	1	0	0	0	0	0	0	0	HAVVAR	258	SVDGKE	0	0	0	1	0	0	2
3	0	0	1	0	0	0	YSGAFK	198	CLQDGA	0	0	0	0	1	0	1	0	0	0	0	0	GKNKSR	284	SFQLFG	0	0	0	0	0	1	4
4	0	0	1	0	0	0	YSGAFK	198	CLQDGA	0	0	0	0	1	0	1	0	0	0	0	0	GKNKSR	284	SFQLFG	0	0	0	0	0	1	24
5	0	0	1	0	0	0	YSGAFK	198	CLQDGA	0	0	0	0	1	0	0	0	0	1	0	0	SPPGQR	296	DLLFKD	0	0	0	0	0	0	24
6	1	0	0	0	0	0	GAPSIT	36	CVRRAF	0	0	0	0	0	0	0	1	0	0	0	0	MGILRP	134	YLSWTE	0	0	0	0	0	0	2
7	1	0	0	0	0	0	GAPSIT	36	CVRRAF	0	0	0	0	0	0	1	0	0	0	0	0	GILRPY	135	LSWTES	0	0	0	0	0	0	2
8	0	0	0	0	0	0	AFKCLQ	201	DGAGDV	0	1	0	1	0	0	0	0	0	0	0	0	HAVVAR	258	SVDGKE	0	0	0	1	0	0	24
9	0	0	0	0	0	0	AFKCLQ	201	DGAGDV	0	1	0	1	0	0	1	0	0	0	0	0	GKNKSR	284	SFQLFG	0	0	0	0	0	1	24
70	0	0	0	1	0	0	SPPGQR	297	DLLFKD	0	0	0	0	0	0	0	0	0	0	0	0	KKCQQW	361	SQQSGQ	0	0	0	0	1	0	24
1	0	0	0	0	1	0	SCAPGA	496	DPKSRL	0	0	0	0	0	0	0	0	0	0	0	0	DWAKNL	564	NREDFR	0	0	0	0	0	0	24
2	1	0	0	0	0	0	GSNFQL	107	DQLQGR	0	0	0	0	1	0	0	1	0	0	1	0	FGYSGA	195	FKCLQD	0	0	0	0	0	0	24
3	0	0	0	0	0	0	PEKADR	225	DQYELL	0	0	0	0	0	0	0	1	0	0	0	0	DGKEDL	266	IWKLLS	0	0	0	0	0	0	24
4	0	1	0	0	0	0	NGESTA	559	DWAKNL	0	0	0	0	0	0	0	0	0	0	0	0	KPVTEA	584	QSCHLA	0	0	0	0	0	0	2
5	0	1	0	0	0	0	NGESTA	559	DWAKNL	0	0	0	0	0	0	0	0	0	0	0	0	KPVTEA	584	QSCHLA	0	0	0	0	0	0	4
6	0	1	0	0	0	0	NGESTA	559	DWAKNL	0	0	0	0	0	0	0	0	0	0	0	0	KPVTEA	584	QSCHLA	0	0	0	0	0	0	24
7	0	1	1	0	0	0	DGGMVF	66	EAGRDP	0	0	1	0	0	0	0	0	0	1	0	0	EIYGTK	85	ESPQTH	0	0	0	0	0	0	24
8	0	1	1	0	0	0	DGGMVF	66	EAGRDP	0	0	1	0	0	0	1	0	0	0	0	0	GTKESP	88	QTHYYA	0	0	0	0	0	0	24
9	0	1	1	0	0	0	DGGMVF	66	EAGRDP	0	0	1	0	0	0	0	0	0	0	0	0	KESPQT	90	HYYAVA	0	0	0	0	0	0	24
80	0	1	1	0	0	0	DGGMVF	66	EAGRDP	0	0	1	0	0	0	0	0	0	0	0	0	KESPQT	90	HYYAVA	0	0	0	0	0	0	24
1	0	1	1	0	0	0	DGGMVF	66	EAGRDP	0	0	1	0	0	0	0	0	0	0	0	0	SPQTHY	92	YAVAVV	0	0	0	0	0	0	2
2	0	1	1	0	0	0	DGGMVF	66	EAGRDP	0	0	1	0	0	0	0	0	0	0	0	0	SPQTHY	92	YAVAVV	0	0	0	0	0	0	2
3	0	1	1	0	0	0	DGGMVF	66	EAGRDP	0	0	1	0	0	0	0	0	0	0	0	0	SPQTHY	92	YAVAVV	0	0	0	0	0	0	4
4	0	1	1	0	0	0	DGGMVF	66	EAGRDP	0	0	1	0	0	0	0	0	0	0	0	0	SPQTHY	92	YAVAVV	0	0	0	0	0	0	4
5	0	1	1	0	0	0	DGGMVF	66	EAGRDP	0	0	1	0	0	0	0	0	0	0	0	0	SPQTHY	92	YAVAVV	0	0	0	0	0	0	24
6	0	1	1	0	0	0	DGGMVF	66	EAGRDP	0	0	1	0	0	0	0	0	0	0	0	0	SPQTHY	92	YAVAVV	0	0	0	0	0	0	24
7	0	1	1	0	0	0	DGGMVF	66	EAGRDP	0	0	1	0	0	0	0	0	0	0	0	0	SPQTHY	92	YAVAVV	0	0	0	0	0	0	24
8	0	1	1	0	0	0	DGGMVF	66	EAGRDP	0	0	1	0	0	0	0	0	0	0	0	0	SPQTHY	92	YAVAVV	0	0	0	0	0	0	24
9	0	1	1	0	0	0	DGGMVF	66	EAGRDP	0	0	1	0	0	0	0	0	0	0	0	0	SPQTHY	92	YAVAVV	0	0	0	0	0	0	24
90	0	1	1	0	0	0	DGGMVF	66	EAGRDP	0	0	1	0	0	0	0	0	0	0	0	0	PQTHYY	93	AVAVVK	0	0	0	0	0	0	24
1	0	0	0	0	0	0	AKNLNR	567	EDFRLL	0	0	0	0	0	0	0	0	0	0	0	0	VSRSDR	603	AAHVKQ	0	0	0	0	0	0	24
2	0	0	0	0	0	0	ADRDQY	228	ELLCLN	0	0	0	0	0	0	0	0	0	0	0	0	VPSHAV	255	VARSVD	0	0	0	0	0	0	2
3	0	0	0	0	0	0	ADRDQY	228	ELLCLN	0	0	0	0	0	0	0	0	0	0	0	0	HAVVAR	258	SVDGKE	0	0	0	1	0	0	24
4	0	0	0	0	0	0	KETTVF	216	ENLPEK	0	0	0	0	0	0	0	0	0	0	0	0	DRDQYE	228	LLCLNN	0	0	0	0	0	0	24
5	0	0	0	0	0	0	KETTVF	216	ENLPEK	0	0	0	0	0	0	0	0	0	0	0	0	DAFKEC	245	HLAQVP	0	0	0	0	0	0	4
6	0	0	0	0	0	0	KETTVF	216	ENLPEK	0	0	0	0	0	0	0	0	0	0	0	0	HAVVAR	258	SVDGKE	0	0	0	1	0	0	24
7	0	0	0	0	0	0	KETTVF	216	ENLPEK	0	0	0	0	0	0	0	0	0	0	0	0	HAVVAR	258	SVDGKE	0	0	0	1	0	0	24
8	0	0	0	0	0	0	KETTVF	216	ENLPEK	0	0	0	0	0	0	0	0	0	0	0	0	DLIWKL	270	LSKAQE	0	0	0	0	0	0	24
9	0	0	0	0	0	0	KETTVF	216	ENLPEK	0	0	0	0	0	0	0	0	0	0	0	0	WKLLSK	273	AQEKFG	0	0	0	0	0	1	2
100	0	0	0	0	0	0	KETTVF	216	ENLPEK	0	0	0	0	0	0	0	0	0	0	0	0	WKLLSK	273	AQEKFG	0	0	0	0	0	1	2
1	0	0	0	0	0	0	KETTVF	216	ENLPEK	0	0	0	0	0	0	0	0	0	0	0	0	WKLLSK	273	AQEKFG	0	0	0	0	0	1	2
2	0	0	0	0	0	0	KETTVF	216	ENLPEK	0	0	0	0	0	0	0	0	0	0	0	0	WKLLSK	273	AQEKFG	0	0	0	0	0	1	2
3	0	0	0	0	0	0	KETTVF	216	ENLPEK	0	0	0	0	0	0	0	0	0	0	0	0	WKLLSK	273	AQEKFG	0	0	0	0	0	1	2
4	0	0	0	0	0	0	KETTVF	216	ENLPEK	0	0	0	0	0	0	0	0	0	0	0	0	WKLLSK	273	AQEKFG	0	0	0	0	0	1	4
5	0	0	0	0	0	0	KETTVF	216	ENLPEK	0	0	0	0	0	0	0	0	0	0	0	0	WKLLSK	273	AQEKFG	0	0	0	0	0	1	4
6	0	0	0	0	0	0	KETTVF	216	ENLPEK	0	0	0	0	0	0	0	0	0	0	0	0	WKLLSK	273	AQEKFG	0	0	0	0	0	1	4
7	0	0	0	0	0	0	KETTVF	216	ENLPEK	0	0	0	0	0	0	0	0	0	0	0	0	WKLLSK	273	AQEKFG	0	0	0	0	0	1	4
8	0	0	0	0	0	0	KETTVF	216	ENLPEK	0	0	0	0	0	0	0	0	0	0	0	0	WKLLSK	273	AQEKFG	0	0	0	0	0	1	24
9	0	0	0	0	0	0	KETTVF	216	ENLPEK	0	0	0	0	0	0	0	0	0	0	0	0	WKLLSK	273	AQEKFG	0	0	0	0	0	1	24
110	0	0	0	0	0	0	KETTVF	216	ENLPEK	0	0	0	0	0	0	0	0	0	0	0	0	WKLLSK	273	AQEKFG	0	0	0	0	0	1	24
1	0	0	0	0	0	0	KETTVF	216	ENLPEK	0	0	0	0	0	0	0	0	0	0	0	0	WKLLSK	273	AQEKFG	0	0	0	0	0	1	24
2	0	0	0	0	0	0	KETTVF	216	ENLPEK	0	0	0	0	0	0	0	0	0	0	0	0	WKLLSK	273	AQEKFG	0	0	0	0	0	1	24
3	0	0	0	0	0	0	KETTVF	216	ENLPEK	0	0	0	0	0	0	0	0	0	0	0	0	WKLLSK	273	AQEKFG	0	0	0	0	0	1	24
4	0	0	0	0	0	0	KETTVF	216	ENLPEK	0	0	0	0	0	0	0	0	0	0	0	0	LLSKAQ	275	EKFGKN	0	0	0	1	0	0	24
5	0	0	0	1	0	1	LCKGEG	178	ENQCAC	0	0	0	0	0	0	1	0	0	0	0	0	GQRDLL	299	FKDSAL	0	0	0	0	0	0	2
6	0	0	0	0	0	0	LVPVLA	413	ENRKSS	0	0	0	0	0	0	0	0	0	0	0	0	FVKNDT	547	VWENTN	0	0	0	0	0	0	24
7	0	0	1	1	0	0	LDGGMV	65	FEAGRD	0	0	0	1	0	0	0	0	0	0	0	0	SPQTHY	92	YAVAVV	0	0	0	0	0	0	24
8	0	0	0	0	0	0	LHQQAL	618	FGKNGK	0	1	0	0	1	0	0	0	0	1	1	0	AKLGGR	654	PTYEEY	0	0	0	0	0	0	24
9	1	0	0	0	0	0	GQRDLL	300	FKDSAL	0	0	0	0	0	0	0	0	0	0	0	0	VTCATA	374	STTDDC	0	0	0	0	0	0	2
120	0	0	0	0	0	0	NLNRED	569	FRLLCL	0	0	0	0	0	0	0	0	0	0	0	0	HAVVSR	600	SDRAAH	0	0	0	0	0	0	2
1	0	0	0	0	0	0	NLNRED	569	FRLLCL	0	0	0	0	0	0	0	0	0	0	0	0	HAVVSR	600	SDRAAH	0	0	0	0	0	0	4
2	0	0	0	0	0	0	NLNRED	569	FRLLCL	0	0	0	0	0	0	0	0	0	0	0	0	HAVVSR	600	SDRAAH	0	0	0	0	0	0	24
3	0	0	0	0	0	0	NLNRED	569	FRLLCL	0	0	0	0	0	0	0	0	0	0	0	0	HAVVSR	600	SDRAAH	0	0	0	0	0	0	24
4	0	0	0	0	0	0	NLNRED	569	FRLLCL	0	0	0	0	0	0	0	0	0	0	0	0	VSRSDR	603	AAHVKQ	0	0	0	0	0	0	2
5	0	0	0	0	0	0	NLNRED	569	FRLLCL	0	0	0	0	0	0	0	0	0	0	0	0	VSRSDR	603	AAHVKQ	0	0	0	0	0	0	4
6	0	0	0	0	0	0	NLNRED	569	FRLLCL	0	0	0	0	0	0	0	0	0	0	0	0	VSRSDR	603	AAHVKQ	0	0	0	0	0	0	4
7	0	0	0	0	0	0	NLNRED	569	FRLLCL	0	0	0	0	0	0	0	0	0	0	0	0	VSRSDR	603	AAHVKQ	0	0	0	0	0	0	24
8	0	0	0	0	0	0	NLNRED	569	FRLLCL	0	0	0	0	0	0	0	0	0	0	0	0	VSRSDR	603	AAHVKQ	0	0	0	0	0	0	24
9	0	0	0	0	0	0	NLNRED	569	FRLLCL	0	0	0	0	0	0	0	0	0	0	0	0	VSRSDR	603	AAHVKQ	0	0	0	0	0	0	24
130	0	0	0	0	0	0	NLNRED	569	FRLLCL	0	0	0	0	0	0	0	0	0	0	0	0	VSRSDR	603	AAHVKQ	0	0	0	0	0	0	24
1	0	0	0	0	0	0	SCAFDE	486	FFSQSC	0	0	0	0	0	0	0	0	0	0	0	1	KEKYYG	525	YTGAFR	0	0	1	0	0	0	24
2	0	0	0	0	0	0	SCAFDE	486	FFSQSC	0	0	0	0	0	0	0	0	1	0	0	0	YTGAFR	531	CLAEDV	0	0	0	0	0	0	24
3	0	0	0	1	0	0	PYFGYS	194	GAFKCL	1	0	0	0	0	0	0	0	0	0	0	0	NLPEKA	222	DRDQYE	0	0	0	0	0	0	2
4	0	0	0	0	0	0	FKCLQD	202	GAGDVA	1	0	1	0	0	0	0	0	1	0	0	0	PPGQRD	297	LLFKDS	0	0	0	0	0	0	24
5	0	0	0	0	0	0	WRMKKL	30	GAPSIT	1	0	0	0	0	0	0	0	0	0	0	0	ESPQTH	91	YYAVAV	0	0	0	0	0	0	24
6	0	0	0	0	1	0	CLQDGA	204	GDVAFV	1	0	0	0	0	0	0	1	0	0	0	0	PGQRDL	298	LFKDSA	0	0	0	0	0	0	24
7	0	0	0	0	0	0	VWENTN	554	GESTAD	1	0	0	0	0	0	0	0	0	0	0	0	VSRSDR	603	AAHVKQ	0	0	0	0	0	0	24
8	1	0	0	0	0	0	GMVFEA	68	GRDPYK	1	0	0	0	0	0	0	0	0	0	0	0	ESPQTH	91	YYAVAV	0	0	0	0	0	0	24
9	0	0	0	0	0	0	QLDQLQ	111	GRKSCH	1	0	0	0	0	0	0	0	0	0	0	1	LEPLQG	147	AVAKFF	0	0	0	0	0	0	24
140	1	0	1	0	0	0	GLGRSA	124	GWIIPM	1	0	0	0	0	0	0	0	0	0	0	0	NQCACS	184	SREPYF	0	0	0	0	0	0	24
1	0	0	0	0	0	0	TEAQSC	588	HLAVAP	0	0	0	0	0	0	0	0	0	0	0	0	VSRSDR	603	AAHVKQ	0	0	0	0	0	0	24
2	0	0	0	0	0	0	KESPQT	91	HYYAVA	0	0	0	0	0	0	0	0	1	0	1	0	HTGLGR	121	SAGWII	0	0	1	0	0	0	24
3	0	0	0	0	0	0	KESPQT	91	HYYAVA	0	0	0	0	0	0	0	0	1	0	1	0	HTGLGR	121	SAGWII	0	0	1	0	0	0	24
4	0	0	1	0	0	0	ALGFLR	310	IPSKVD	0	0	0	0	0	0	0	1	0	0	0	0	LGSRYL	325	TTLKNL	0	0	0	0	0	0	2
5	0	0	0	0	0	0	STTDDC	381	IVLVLK	0	0	0	0	0	0	0	0	0	0	0	0	KKSCHT	459	AVDRTA	0	0	0	0	0	0	24
6	0	1	0	0	0	0	DGKEDL	267	IWKLLS	0	0	0	0	0	0	1	0	0	0	0	0	GKNKSR	284	SFQLFG	0	0	0	0	0	1	4
7	0	1	0	0	0	0	DGKEDL	267	IWKLLS	0	0	0	0	0	0	1	0	0	0	0	0	GKNKSR	284	SFQLFG	0	0	0	0	0	1	4
8	0	0	0	0	0	0	FENLPE	221	KADRDQ	0	0	0	0	0	0	0	0	0	0	0	0	LKDKKS	456	CHTAVD	0	0	0	0	0	0	2
9	0	0	0	0	0	0	IWKLLS	273	KAQEKF	0	0	0	0	0	0	0	1	0	0	0	0	PGQRDL	298	LFKDSA	0	0	0	0	0	0	24
150	0	0	0	0	0	0	KCVPNS	520	KEKYYG	0	0	0	0	0	1	0	0	0	0	0	0	AKNLNR	566	EDFRLL	0	0	0	0	0	0	2
1	0	0	0	0	0	0	LAVAVV	440	KKANEG	0	0	0	0	0	1	1	0	0	0	0	0	GWNIPM	471	GLIVNQ	1	0	0	0	0	0	24
2	0	0	0	0	0	0	WQWRMK	28	KLGAPS	0	0	1	0	0	0	0	0	0	0	0	0	AIAEKK	53	ADAVTL	0	0	0	0	0	0	4
3	0	1	0	0	0	0	AGRDPY	73	KLRPVA	0	0	0	0	0	0	0	0	0	0	0	1	KSCHTG	118	LGRSAG	0	1	0	0	0	1	24
4	0	0	0	0	0	1	AQEKFG	280	KNKSRS	0	0	0	0	0	0	0	1	0	0	0	0	LGSRYL	325	TTLKNL	0	0	0	0	0	0	24
5	0	0	0	0	0	0	RYLTTL	329	KNLRET	0	0	0	0	0	0	0	0	0	0	0	0	PEEQKK	357	CQQWSQ	0	0	0	0	0	0	2
6	0	0	0	1	0	0	CLDGTR	579	KPVTEA	0	0	0	0	0	0	0	0	0	0	0	0	HAVVSR	600	SDRAAH	0	0	0	0	0	0	2
7	0	0	0	0	0	0	AFKECH	247	LAQVPS	0	0	0	0	0	0	0	0	1	0	0	0	KFGKNK	282	SRSFQL	0	0	0	0	0	0	2
8	0	0	0	0	0	0	AFKECH	247	LAQVPS	0	0	0	0	0	0	0	0	1	0	0	0	KFGKNK	282	SRSFQL	0	0	0	0	0	0	4
9	0	0	0	0	0	0	REDFRL	572	LCLDGT	0	0	0	0	1	0	0	0	0	0	0	0	VSRSDR	603	AAHVKQ	0	0	0	0	0	0	2
160	0	0	0	0	0	0	REDFRL	572	LCLDGT	0	0	0	0	1	0	0	0	0	0	0	0	VSRSDR	603	AAHVKQ	0	0	0	0	0	0	4
1	0	0	0	0	0	0	REDFRL	572	LCLDGT	0	0	0	0	1	0	0	0	0	0	0	0	VSRSDR	603	AAHVKQ	0	0	0	0	0	0	4
2	0	0	0	0	0	0	REDFRL	572	LCLDGT	0	0	0	0	1	0	0	0	0	0	0	0	VSRSDR	603	AAHVKQ	0	0	0	0	0	0	24
3	0	0	0	0	0	0	REDFRL	572	LCLDGT	0	0	0	0	1	0	0	0	0	0	0	0	VSRSDR	603	AAHVKQ	0	0	0	0	0	0	24
4	0	0	0	0	0	0	KADAVT	59	LDGGMV	0	0	1	1	0	0	0	0	0	0	0	0	SPQTHY	92	YAVAVV	0	0	0	0	0	0	24
5	0	0	0	0	0	0	KADAVT	59	LDGGMV	0	0	1	1	0	0	0	0	0	0	0	0	AKFFSA	155	SCVPCI	0	0	0	0	0	0	24
6	0	0	0	0	0	0	DFRLLC	574	LDGTRK	0	0	1	0	0	0	0	0	0	0	0	0	VSRSDR	603	AAHVKQ	0	0	0	0	0	0	2
7	0	0	0	0	0	0	VDSALY	320	LGSRYL	0	1	0	0	0	0	0	0	0	0	0	0	TLKNLR	332	ETAEEV	0	0	0	0	0	0	4
8	0	0	0	0	0	0	ADWAKN	564	LNREDF	0	0	0	0	0	0	0	0	0	0	0	0	VSRSDR	603	AAHVKQ	0	0	0	0	0	0	24
9	0	0	0	0	0	0	TTVFEN	218	LPEKAD	0	0	0	0	0	0	1	0	0	0	0	0	GKNKSR	284	SFQLFG	0	0	0	0	0	1	4
170	0	0	0	0	0	0	TTVFEN	218	LPEKAD	0	0	0	0	0	0	1	0	0	0	0	0	GKNKSR	284	SFQLFG	0	0	0	0	0	1	4
1	0	0	0	0	1	0	DSALGF	308	LRIPSK	0	0	0	0	0	0	0	0	0	0	1	0	ALYLGS	322	RYLTTL	0	0	0	0	0	0	24
2	0	0	0	0	1	0	DSALGF	308	LRIPSK	0	0	0	0	0	0	0	0	1	0	0	0	YLGSRY	324	LTTLKN	0	0	0	0	0	0	24
3	0	0	0	0	1	0	DSALGF	308	LRIPSK	0	0	0	0	0	0	0	0	0	0	0	0	ASTTDD	379	CIVLVL	0	0	0	0	0	0	24
4	0	0	0	0	1	0	DSALGF	308	LRIPSK	0	0	0	0	0	0	0	0	0	0	0	0	VPVLAE	413	NRKSSK	0	0	0	0	0	0	24
5	0	0	0	0	0	0	DLIWKL	271	LSKAQE	0	0	0	0	0	0	0	1	0	0	0	1	FGSPPG	294	QRDLLF	0	0	0	0	0	0	24
6	0	0	0	0	0	0	DLIWKL	271	LSKAQE	0	0	0	0	0	0	0	0	1	0	0	0	PPGQRD	297	LLFKDS	0	0	0	0	0	0	24
7	0	0	0	0	0	0	DLIWKL	271	LSKAQE	0	0	0	0	0	0	0	1	0	0	0	0	PGQRDL	298	LFKDSA	0	0	0	0	0	0	24
8	0	0	0	0	0	0	DLIWKL	271	LSKAQE	0	0	0	0	0	0	0	0	0	0	0	0	RDLLFK	301	DSALGF	0	0	0	0	1	0	24
9	0	0	0	0	0	0	DWAKNL	565	NREDFR	0	0	0	0	0	0	0	0	0	0	0	1	CLAKLG	652	GRPTYE	1	0	0	0	0	0	24
180	0	0	1	0	0	0	NEGLTW	449	NSLKDK	0	0	0	0	0	0	0	1	0	0	0	0	MGLIVN	476	QTGSCA	0	0	1	0	0	0	2
1	0	0	1	0	0	0	NEGLTW	449	NSLKDK	0	0	0	0	0	0	0	1	0	0	0	0	MGLIVN	476	QTGSCA	0	0	1	0	0	0	4
2	0	0	1	0	0	0	NEGLTW	449	NSLKDK	0	0	0	0	0	0	0	1	0	0	0	0	MGLIVN	476	QTGSCA	0	0	1	0	0	0	24
3	0	0	0	0	0	0	ELLCLN	234	NSRAPV	0	0	0	0	0	0	0	0	1	0	0	0	ALGFLR	309	IPSKVD	0	0	0	0	0	0	4
4	0	0	0	1	0	0	FEAGRD	71	PYKLRP	0	0	0	0	0	0	0	0	0	1	0	0	EIYGTK	85	ESPQTH	0	0	0	0	0	0	24
5	0	0	0	1	0	0	FEAGRD	71	PYKLRP	0	0	0	0	0	0	0	0	0	0	0	0	SPQTHY	92	YAVAVV	0	0	0	0	0	0	24
6	0	0	1	0	0	0	AVGPEE	355	QKKCQQ	0	0	0	0	0	0	0	0	0	1	0	0	VLKGEA	389	DALNLD	0	0	0	0	0	0	24
7	0	0	0	0	0	0	KQVLLH	614	QQALFG	0	0	0	0	0	1	0	0	0	0	0	0	ETKNLL	640	FNDNTE	0	0	0	0	0	0	4
8	0	0	0	0	0	0	KPVTEA	585	QSCHLA	0	0	0	0	0	0	0	0	0	0	0	0	CSTSPL	680	LEACAF	0	0	0	0	0	0	24
9	0	0	0	0	0	1	MVFEAG	69	RDPYKL	0	0	0	0	0	0	1	0	0	0	0	0	GQRDLL	299	FKDSAL	0	0	0	0	0	0	4
190	0	0	0	1	0	0	SALGFL	309	RIPSKV	0	0	0	0	0	0	0	0	1	0	0	0	YLGSRY	324	LTTLKN	0	0	0	0	0	0	24
1	0	0	0	1	0	0	SALGFL	309	RIPSKV	0	0	0	0	0	0	0	0	1	0	0	0	AVGPEE	354	QKKCQQ	0	0	0	0	0	0	24
2	0	0	0	0	0	0	XXXXAP	3	RKNVRW	0	0	0	0	0	0	0	0	0	0	0	0	HYYAVA	96	VVKKGS	0	0	0	0	1	0	4
3	0	0	0	0	0	0	RDPYKL	75	RPVAAE	0	0	0	0	0	0	0	0	0	0	0	0	SPQTHY	92	YAVAVV	0	0	0	0	0	0	24
4	0	0	0	0	0	0	SHAVVA	258	RSVDGK	0	0	0	0	1	0	1	0	0	0	0	0	GKNKSR	284	SFQLFG	0	0	0	0	0	1	4
5	0	0	0	0	0	0	APRKNV	7	RWCTIS	0	0	0	0	0	0	0	0	0	0	0	0	VAVVKK	100	GSNFQL	1	0	0	0	0	0	2
6	0	0	0	0	0	0	EWFKCR	21	RWQWRM	0	0	0	0	0	0	0	0	0	0	0	0	ITCVRR	39	AFALEC	0	0	0	0	0	0	2
7	0	0	0	0	0	0	AEEVKA	341	RYTRVV	0	0	0	0	0	0	0	0	0	0	0	1	WSQQSG	366	QNVTCA	0	0	0	0	0	0	24
8	0	0	0	0	0	0	AKFFSA	156	SCVPCI	0	0	0	0	0	0	0	0	0	0	0	0	CACSSR	186	EPYFGY	0	0	0	0	1	0	24
9	0	0	0	0	0	0	LIWKLL	272	SKAQEK	0	0	0	0	0	0	1	0	0	0	0	0	GKNKSR	284	SFQLFG	0	0	0	0	0	1	4
200	0	0	0	0	0	0	LIWKLL	272	SKAQEK	0	0	0	0	0	0	1	0	0	0	0	0	GKNKSR	284	SFQLFG	0	0	0	0	0	1	4
1	0	0	0	0	0	0	LIWKLL	272	SKAQEK	0	0	0	0	0	0	1	0	0	0	0	0	GKNKSR	284	SFQLFG	0	0	0	0	0	1	4
2	0	0	0	0	0	0	LIWKLL	272	SKAQEK	0	0	0	0	0	0	1	0	0	0	0	0	GKNKSR	284	SFQLFG	0	0	0	0	0	1	24
3	0	0	0	0	0	0	LLCLNN	235	SRAPVD	0	0	0	0	0	0	0	0	0	0	1	0	RSVDGK	263	EDLIWK	0	0	0	0	0	0	2
4	0	0	1	0	0	0	KFGKNK	283	SRSFQL	0	0	0	0	0	0	0	0	0	0	0	0	LLFKDS	303	ALGFLR	0	0	1	0	0	0	2
5	0	0	0	0	0	0	HAVVAR	259	SVDGKE	0	0	0	1	0	0	1	0	0	0	0	0	GKNKSR	284	SFQLFG	0	0	0	0	0	1	2
6	0	0	0	0	0	0	HAVVAR	259	SVDGKE	0	0	0	1	0	0	1	0	0	0	0	0	GKNKSR	284	SFQLFG	0	0	0	0	0	1	2
7	0	0	0	0	0	0	HAVVAR	259	SVDGKE	0	0	0	1	0	0	1	0	0	0	0	0	GKNKSR	284	SFQLFG	0	0	0	0	0	1	2
8	0	0	0	0	0	0	HAVVAR	259	SVDGKE	0	0	0	1	0	0	1	0	0	0	0	0	GKNKSR	284	SFQLFG	0	0	0	0	0	1	2
9	0	0	0	0	0	0	HAVVAR	259	SVDGKE	0	0	0	1	0	0	1	0	0	0	0	0	GKNKSR	284	SFQLFG	0	0	0	0	0	1	2
210	0	0	0	0	0	0	HAVVAR	259	SVDGKE	0	0	0	1	0	0	1	0	0	0	0	0	GKNKSR	284	SFQLFG	0	0	0	0	0	1	4
1	0	0	0	0	0	0	HAVVAR	259	SVDGKE	0	0	0	1	0	0	1	0	0	0	0	0	GKNKSR	284	SFQLFG	0	0	0	0	0	1	4
2	0	0	0	0	0	0	HAVVAR	259	SVDGKE	0	0	0	1	0	0	1	0	0	0	0	0	GKNKSR	284	SFQLFG	0	0	0	0	0	1	4
3	0	0	0	0	0	0	HAVVAR	259	SVDGKE	0	0	0	1	0	0	1	0	0	0	0	0	GKNKSR	284	SFQLFG	0	0	0	0	0	1	4
4	0	0	0	0	0	0	HAVVAR	259	SVDGKE	0	0	0	1	0	0	1	0	0	0	0	0	GKNKSR	284	SFQLFG	0	0	0	0	0	1	24
5	0	0	0	0	0	0	HAVVAR	259	SVDGKE	0	0	0	1	0	0	1	0	0	0	0	0	GKNKSR	284	SFQLFG	0	0	0	0	0	1	24
6	0	0	0	0	0	0	HAVVAR	259	SVDGKE	0	0	0	1	0	0	1	0	0	0	0	0	GKNKSR	284	SFQLFG	0	0	0	0	0	1	24
7	0	0	0	0	0	0	HAVVAR	259	SVDGKE	0	0	0	1	0	0	1	0	0	0	0	0	GKNKSR	284	SFQLFG	0	0	0	0	0	1	24
8	0	0	0	0	0	0	HAVVAR	259	SVDGKE	0	0	0	1	0	0	1	0	0	0	0	0	GKNKSR	284	SFQLFG	0	0	0	0	0	1	24
9	0	0	0	0	0	0	HAVVAR	259	SVDGKE	0	0	0	1	0	0	1	0	0	0	0	0	GKNKSR	284	SFQLFG	0	0	0	0	0	1	24
220	0	0	0	0	0	0	HAVVAR	259	SVDGKE	0	0	0	1	0	0	0	0	0	1	0	0	SPPGQR	296	DLLFKD	0	0	0	0	0	0	24
1	0	0	0	0	0	0	HAVVAR	259	SVDGKE	0	0	0	1	0	0	0	0	1	0	0	0	PPGQRD	297	LLFKDS	0	0	0	0	0	0	24
2	0	0	0	0	0	0	HAVVAR	259	SVDGKE	0	0	0	1	0	0	0	0	1	0	0	0	PPGQRD	297	LLFKDS	0	0	0	0	0	0	24
3	0	0	0	0	0	0	HAVVAR	259	SVDGKE	0	0	0	1	0	0	0	1	0	0	0	0	PGQRDL	298	LFKDSA	0	0	0	0	0	0	24
4	0	0	0	0	0	0	HAVVAR	259	SVDGKE	0	0	0	1	0	0	0	1	0	0	0	0	PGQRDL	298	LFKDSA	0	0	0	0	0	0	24
5	0	0	0	0	0	0	HAVVAR	259	SVDGKE	0	0	0	1	0	0	0	0	0	0	0	0	RDLLFK	301	DSALGF	0	0	0	0	1	0	24
6	1	0	0	0	0	0	GTRKPV	582	TEAQSC	0	0	0	0	0	0	0	0	0	0	0	0	STSPLL	681	EACAFL	0	0	0	0	0	0	24
7	0	0	0	0	0	0	LLFNDN	645	TECLAK	0	0	0	0	0	0	0	0	0	0	0	0	LKKCST	677	SPLLEA	0	0	0	0	0	0	4
8	0	0	0	0	0	0	LLFNDN	645	TECLAK	0	0	0	0	0	0	0	0	0	0	0	0	LKKCST	677	SPLLEA	0	0	0	0	0	0	24
9	0	0	0	0	0	0	LLFNDN	645	TECLAK	0	0	0	0	0	0	0	0	0	0	0	0	LLEACA	685	FLTR	0	0	0	0	0	0	2
230	0	0	0	0	0	0	RPYLSW	139	TESLEP	0	0	0	0	0	0	0	0	0	0	0	0	IDRQAY	166	PNLCQL	0	0	0	0	0	0	2
1	0	0	0	0	0	0	KKADAV	58	TLDGGM	0	0	0	1	1	0	0	0	0	0	0	1	KSCHTG	118	LGRSAG	0	1	0	0	0	1	2
2	0	0	0	0	0	0	KKADAV	58	TLDGGM	0	0	0	1	1	0	0	0	0	0	0	1	KSCHTG	118	LGRSAG	0	1	0	0	0	1	24
3	0	0	0	0	0	0	KKADAV	58	TLDGGM	0	0	0	1	1	0	0	0	0	0	0	0	FSASCV	158	PCIDRQ	0	0	0	0	0	0	4
4	0	0	0	0	0	0	TCATAS	376	TTDDCI	0	0	0	0	0	0	0	0	0	0	0	0	LIVNQT	478	GSCAFD	1	0	0	0	0	0	4
5	0	0	0	0	0	0	TCATAS	376	TTDDCI	0	0	0	0	0	0	0	0	0	0	0	0	LIVNQT	478	GSCAFD	1	0	0	0	0	0	4
6	0	0	0	0	0	0	PYKLRP	77	VAAEIY	0	0	0	0	0	0	0	0	1	0	0	0	KKGSNF	104	QLDQLQ	0	0	0	0	0	0	2
7	0	0	0	0	0	0	PYKLRP	77	VAAEIY	0	0	0	0	0	0	0	0	1	0	0	0	KKGSNF	104	QLDQLQ	0	0	0	0	0	0	24
8	0	0	0	0	0	0	AVVARS	260	VDGKED	0	0	1	0	0	0	0	1	0	0	0	0	PGQRDL	298	LFKDSA	0	0	0	0	0	0	24
9	0	0	0	1	1	0	TLDGGM	64	VFEAGR	0	0	0	0	1	0	0	0	0	1	0	0	EIYGTK	85	ESPQTH	0	0	0	0	0	0	4
240	0	0	0	1	1	0	TLDGGM	64	VFEAGR	0	0	0	0	1	0	0	0	0	0	0	0	QTHYYA	94	VAVVKK	0	0	0	0	0	0	24
1	0	0	0	0	0	0	FVKETT	214	VFENLP	0	0	0	0	0	0	0	0	0	0	0	0	HAVVAR	258	SVDGKE	0	0	0	1	0	0	24
2	0	0	0	0	0	0	FVKETT	214	VFENLP	0	0	0	0	0	0	1	0	0	0	0	0	GKNKSR	284	SFQLFG	0	0	0	0	0	1	24
3	0	0	0	0	0	0	FVKETT	214	VFENLP	0	0	0	0	0	0	1	0	0	0	0	0	GKNKSR	284	SFQLFG	0	0	0	0	0	1	24
4	0	0	0	0	0	0	RCLAED	537	VGDVAF	0	1	0	0	0	0	0	0	0	0	0	0	CLFKSE	635	TKNLLF	0	0	0	0	0	0	4
5	0	1	0	0	0	0	AGDVAF	209	VKETTV	0	0	0	0	0	0	0	0	0	0	0	0	WKLLSK	273	AQEKFG	0	0	0	0	0	1	2
6	0	1	0	0	0	0	AGDVAF	209	VKETTV	0	0	0	0	0	0	0	0	0	0	0	0	WKLLSK	273	AQEKFG	0	0	0	0	0	1	4
7	0	1	0	0	0	0	AGDVAF	209	VKETTV	0	0	0	0	0	0	0	0	0	0	0	0	WKLLSK	273	AQEKFG	0	0	0	0	0	1	24
8	0	1	0	0	0	0	AGDVAF	209	VKETTV	0	0	0	0	0	0	0	0	0	0	0	0	LLSKAQ	275	EKFGKN	0	0	0	1	0	0	24
9	0	1	0	0	0	0	AGDVAF	209	VKETTV	0	0	0	0	0	0	0	0	0	0	0	0	LLSKAQ	275	EKFGKN	0	0	0	1	0	0	24
250	1	0	0	0	0	0	GESTAD	560	WAKNLN	0	0	0	0	0	0	0	0	0	0	0	0	DRAAHV	607	KQVLLH	0	0	0	0	0	0	2
1	0	0	0	0	0	0	KCRRWQ	24	WRMKKL	0	0	0	0	0	0	0	0	0	1	0	1	CHTGLG	120	RSAGWI	0	0	0	1	0	0	24
2	0	0	0	0	0	0	LRPYLS	138	WTESLE	0	0	0	0	0	0	0	1	0	0	0	0	QGAVAK	151	FFSASC	0	0	0	0	0	0	2
3	0	0	0	0	0	0	SPQTHY	93	YAVAVV	0	0	0	0	0	0	0	0	0	0	1	0	DQLQGR	112	KSCHTG	0	0	0	0	0	1	24
4	0	0	0	0	0	0	SPQTHY	93	YAVAVV	0	0	0	0	0	0	0	0	0	1	0	0	RSAGWI	126	IPMGIL	0	0	0	1	0	0	24
5	0	0	0	0	0	0	SPQTHY	93	YAVAVV	0	0	0	0	0	0	0	0	0	0	0	0	FSASCV	158	PCIDRQ	0	0	0	0	0	0	24
6	0	0	0	0	0	0	SPQTHY	93	YAVAVV	0	0	0	0	0	0	0	0	0	0	0	0	ASCVPC	160	IDRQAY	0	0	0	0	0	0	24
7	0	0	0	0	0	0	SPQTHY	93	YAVAVV	0	0	0	0	0	0	0	0	0	0	1	0	QLCKGE	176	GENQCA	1	0	0	0	0	0	24
8	0	0	0	1	0	0	LYLGSR	324	YLTTLK	0	0	0	0	0	0	0	0	0	0	0	0	TRVVWC	348	AVGPEE	0	0	1	0	0	0	2
9	0	0	0	1	0	0	LYLGSR	324	YLTTLK	0	0	0	0	0	0	0	0	0	0	0	0	TRVVWC	348	AVGPEE	0	0	1	0	0	0	4
260	0	0	0	1	0	0	LYLGSR	324	YLTTLK	0	0	0	0	0	0	0	0	0	0	0	0	TRVVWC	348	AVGPEE	0	0	1	0	0	0	4
1	0	0	0	1	0	0	LYLGSR	324	YLTTLK	0	0	0	0	0	0	0	0	0	0	0	0	TRVVWC	348	AVGPEE	0	0	1	0	0	0	24
	11	28	27	15	10	3				8	10	22	30	19	8	36	18	21	12	12	14				15	6	15	16	9	56

## Sheet: Histidine
#	P6	P5	P4	P3	P2	P1	P hexa-peptide	Start aa #	P’ hexa-peptide	P1'	P2'	P3'	P4'	P5'	P6'	P6	P5	P4	P3	P2	P1	P hexa-peptide	Stop aa #	P’ hexa-peptide	P1'	P2'	P3'	P4'	P5'	P6'	hr
1	0	0	0	0	0	0	VSRSDR	604	AAHVKQ	0	0	1	0	0	0	1	0	0	0	0	0	HQQALF	618	GKNGKN	0	0	0	0	0	0	2				APRKNVRWCTISQPEWFKCRRWQWRMKKLGAPSITCVRRAFALECIRAIAEKKADAVTLDGGMVFEAGRDPYKLRPVAAEIYGTKESPQTHYYAVAVVKKGSNFQLDQLQGRKSCHTGLGRSAGWIIPMGILRPYLSWTESLEPLQGAVAKFFSASCVPCIDRQAYPNLCQLCKGEGENQCACSSREPYFGYSGAFKCLQDGAGDVAFVKETTVFENLPEKADRDQYELLCLNNSRAPVDAFKECHLAQVPSHAVVARSVDGKEDLIWKLLSKAQEKFGKNKSRSFQLFGSPPGQRDLLFKDSALGFLRIPSKVDSALYLGSRYLTTLKNLRETAEEVKARYTRVVWCAVGPEEQKKCQQWSQQSGQNVTCATASTTDDCIVLVLKGEADALNLDGGYI…
2	0	0	0	0	0	0	VSRSDR	604	AAHVKQ	0	0	1	0	0	0	1	0	0	0	0	0	HQQALF	618	GKNGKN	0	0	0	0	0	0	2
3	0	0	0	0	0	0	VSRSDR	604	AAHVKQ	0	0	1	0	0	0	1	0	0	0	0	0	HQQALF	618	GKNGKN	0	0	0	0	0	0	4			=IF(MID(D2, 1,1) ="A",1,0)
4	0	0	0	0	0	0	VSRSDR	604	AAHVKQ	0	0	1	0	0	0	1	0	0	0	0	0	HQQALF	618	GKNGKN	0	0	0	0	0	0	4
5	0	0	0	0	0	0	VSRSDR	604	AAHVKQ	0	0	1	0	0	0	1	0	0	0	0	0	HQQALF	618	GKNGKN	0	0	0	0	0	0	24		APRKNV
6	0	0	0	0	0	0	VSRSDR	604	AAHVKQ	0	0	1	0	0	0	0	0	0	0	0	0	CPDKFC	630	LFKSET	0	0	0	0	0	0	24
7	0	0	0	0	0	0	VSRSDR	604	AAHVKQ	0	0	1	0	0	0	0	0	0	0	0	0	CPDKFC	630	LFKSET	0	0	0	0	0	0	24		Amino Acid	P6	P5	P4	P3	P2	P1	P1'	P2'	P3'	P4'	P5'	P6'
8	0	0	0	0	0	0	VSRSDR	604	AAHVKQ	0	0	1	0	0	0	0	0	0	0	0	0	PDKFCL	631	FKSETK	0	0	0	0	0	0	24		A
9	0	0	0	0	0	0	VSRSDR	604	AAHVKQ	0	0	1	0	0	0	0	0	0	0	0	0	KFCLFK	633	SETKNL	0	0	0	0	0	0	2		C
10	0	0	0	0	0	0	VSRSDR	604	AAHVKQ	0	0	1	0	0	0	0	0	0	0	0	0	KFCLFK	633	SETKNL	0	0	0	0	0	0	4		D
1	0	0	0	0	0	0	VSRSDR	604	AAHVKQ	0	0	1	0	0	0	0	0	0	0	0	0	KFCLFK	633	SETKNL	0	0	0	0	0	0	24		E
2	0	0	0	0	0	0	VSRSDR	604	AAHVKQ	0	0	1	0	0	0	0	0	0	0	0	0	FKSETK	637	NLLFND	0	0	0	0	0	0	4		F
3	0	0	0	0	0	0	VSRSDR	604	AAHVKQ	0	0	1	0	0	0	0	0	0	0	0	0	FKSETK	637	NLLFND	0	0	0	0	0	0	24		G
4	0	0	0	0	0	0	VSRSDR	604	AAHVKQ	0	0	1	0	0	0	0	0	0	0	0	0	KSETKN	638	LLFNDN	0	0	0	0	0	0	24		H
5	0	0	0	0	0	0	VSRSDR	604	AAHVKQ	0	0	1	0	0	0	0	0	0	0	0	0	ETKNLL	640	FNDNTE	0	0	0	0	0	0	24		I
6	0	0	0	0	0	0	LVLKGE	389	ADALNL	0	0	0	0	0	0	0	0	0	0	0	0	YLAVAV	438	VKKANE	0	0	0	0	0	0	4		K
7	0	0	0	0	0	0	AIAEKK	54	ADAVTL	0	0	0	0	0	0	0	0	0	0	0	0	EIYGTK	85	ESPQTH	0	0	0	0	0	1	4		L
8	0	0	0	0	0	0	TNGEST	558	ADWAKN	0	0	0	0	0	0	0	0	0	0	0	0	LAKLGG	653	RPTYEE	0	0	0	0	0	0	24		M
9	0	0	0	0	0	0	KLRPVA	79	AEIYGT	0	0	0	0	0	0	1	0	0	0	0	0	HTGLGR	121	SAGWII	0	0	0	0	0	0	24		N
20	0	0	0	0	0	0	RLCALC	506	AGDDQG	0	0	0	0	0	0	0	0	1	0	0	0	SCHLAV	591	APNHAV	0	0	0	1	0	0	24		P
1	0	0	0	0	0	0	GGMVFE	67	AGRDPY	0	0	0	0	0	0	0	0	0	0	0	0	PVAAEI	81	YGTKES	0	0	0	0	0	0	24		Q
2	0	0	0	0	0	0	GGMVFE	67	AGRDPY	0	0	0	0	0	0	0	0	0	0	0	1	ESPQTH	91	YYAVAV	0	0	0	0	0	0	24		R
3	0	0	0	0	0	0	GGMVFE	67	AGRDPY	0	0	0	0	0	0	0	0	0	0	1	0	SPQTHY	92	YAVAVV	0	0	0	0	0	0	24		S
4	0	0	0	0	0	0	DNTECL	649	AKLGGR	0	0	0	0	0	0	0	0	0	0	0	0	NLKKCS	676	TSPLLE	0	0	0	0	0	0	4		T
5	0	0	0	0	0	0	ESTADW	561	AKNLNR	0	0	0	0	0	0	0	0	0	0	0	0	VSRSDR	603	AAHVKQ	0	0	1	0	0	0	24		V
6	0	0	0	0	0	0	ESTADW	561	AKNLNR	0	0	0	0	0	0	0	0	0	0	0	0	GGRPTY	657	EEYLGT	0	0	0	0	0	0	24		W
7	0	0	0	0	0	0	LLFKDS	304	ALGFLR	0	0	0	0	0	0	0	0	0	0	0	0	ARYTRV	345	VWCAVG	0	0	0	0	0	0	4		Y
8	0	0	0	0	0	0	FFSQSC	492	APGADP	0	0	0	0	0	0	0	0	0	0	0	0	KNGKNC	625	PDKFCL	0	0	0	0	0	0	4
9	0	0	0	0	0	0	XXXXXX	1	APRKNV	0	0	0	0	0	0	0	0	0	0	0	0	IAEKKA	54	DAVTLD	0	0	0	0	0	0	24
30	0	0	0	0	0	0	XXXXXX	1	APRKNV	0	0	0	0	0	0	0	0	0	0	0	0	EKKADA	56	VTLDGG	0	0	0	0	0	0	24
1	0	0	0	0	0	0	XXXXXX	1	APRKNV	0	0	0	0	0	0	0	0	0	0	0	0	EKKADA	56	VTLDGG	0	0	0	0	0	0	24
2	0	0	0	0	0	0	XXXXXX	1	APRKNV	0	0	0	0	0	0	0	0	0	0	0	0	ADAVTL	59	DGGMVF	0	0	0	0	0	0	24
3	0	0	0	0	0	0	XXXXXX	1	APRKNV	0	0	0	0	0	0	0	0	0	0	0	0	AVTLDG	61	GMVFEA	0	0	0	0	0	0	24
4	0	0	0	0	0	0	XXXXXX	1	APRKNV	0	0	0	0	0	0	0	0	0	0	0	0	VTLDGG	62	MVFEAG	0	0	0	0	0	0	24
5	0	0	0	0	0	0	XXXXXX	1	APRKNV	0	0	0	0	0	0	0	0	0	0	0	0	DGGMVF	65	EAGRDP	0	0	0	0	0	0	24
6	0	0	0	0	0	0	XXXXXX	1	APRKNV	0	0	0	0	0	0	0	0	0	0	0	0	RDPYKL	74	RPVAAE	0	0	0	0	0	0	24
7	0	0	0	0	0	0	XXXXXX	1	APRKNV	0	0	0	0	0	0	0	0	0	0	0	0	KLRPVA	78	AEIYGT	0	0	0	0	0	0	24
8	0	0	0	0	0	0	XXXXXX	1	APRKNV	0	0	0	0	0	0	0	0	0	0	0	0	EIYGTK	85	ESPQTH	0	0	0	0	0	1	4
9	0	0	0	0	0	0	XXXXXX	1	APRKNV	0	0	0	0	0	0	0	0	0	0	0	0	EIYGTK	85	ESPQTH	0	0	0	0	0	1	24
40	0	0	0	0	0	0	XXXXXX	1	APRKNV	0	0	0	0	0	0	0	0	0	0	0	0	KESPQT	90	HYYAVA	1	0	0	0	0	0	24
1	0	0	0	0	0	0	XXXXXX	1	APRKNV	0	0	0	0	0	0	0	0	0	0	0	1	ESPQTH	91	YYAVAV	0	0	0	0	0	0	24
2	0	0	0	0	0	0	XXXXXX	1	APRKNV	0	0	0	0	0	0	0	0	0	0	0	1	ESPQTH	91	YYAVAV	0	0	0	0	0	0	24
3	0	0	0	0	0	0	XXXXXX	1	APRKNV	0	0	0	0	0	0	0	0	0	0	1	0	SPQTHY	92	YAVAVV	0	0	0	0	0	0	2
4	0	0	0	0	0	0	XXXXXX	1	APRKNV	0	0	0	0	0	0	0	0	0	0	1	0	SPQTHY	92	YAVAVV	0	0	0	0	0	0	24
5	0	0	0	0	0	0	XXXXXX	1	APRKNV	0	0	0	0	0	0	0	0	0	0	1	0	SPQTHY	92	YAVAVV	0	0	0	0	0	0	24
6	0	0	0	0	0	0	XXXXXX	1	APRKNV	0	0	0	0	0	0	0	0	0	0	1	0	SPQTHY	92	YAVAVV	0	0	0	0	0	0	24
7	0	0	0	0	0	0	XXXXXX	1	APRKNV	0	0	0	0	0	0	0	0	0	0	1	0	SPQTHY	92	YAVAVV	0	0	0	0	0	0	24
8	0	0	0	0	0	0	XXXXXX	1	APRKNV	0	0	0	0	0	0	0	0	0	0	1	0	SPQTHY	92	YAVAVV	0	0	0	0	0	0	24
9	0	0	0	0	0	0	XXXXXX	1	APRKNV	0	0	0	0	0	0	0	0	0	1	0	0	PQTHYY	93	AVAVVK	0	0	0	0	0	0	24
50	0	0	0	0	0	0	XXXXXX	1	APRKNV	0	0	0	0	0	0	0	0	0	0	0	0	CLQDGA	203	GDVAFV	0	0	0	0	0	0	2
1	0	0	0	0	0	0	XXXXXX	1	APRKNV	0	0	0	0	0	0	0	0	0	1	0	0	VPSHAV	255	VARSVD	0	0	0	0	0	0	2
2	0	0	0	0	0	0	WKLLSK	274	AQEKFG	0	0	0	0	0	0	0	0	0	0	0	0	KDSALG	306	FLRIPS	0	0	0	0	0	0	24
3	0	0	0	0	1	0	FKECHL	248	AQVPSH	0	0	0	0	0	1	0	0	0	0	0	0	GKNKSR	284	SFQLFG	0	0	0	0	0	0	24
4	0	0	0	1	0	0	PQTHYY	94	AVAVVK	0	0	0	0	0	0	0	0	0	0	0	0	PMGILR	133	PYLSWT	0	0	0	0	0	0	24
5	0	1	0	0	0	0	THYYAV	96	AVVKKG	0	0	0	0	0	0	0	0	0	0	0	0	SAGWII	127	PMGILR	0	0	0	0	0	0	24
6	0	1	0	0	0	0	THYYAV	96	AVVKKG	0	0	0	0	0	0	0	0	0	0	0	0	PMGILR	133	PYLSWT	0	0	0	0	0	0	24
7	0	1	0	0	0	0	THYYAV	96	AVVKKG	0	0	0	0	0	0	0	0	0	0	0	0	KCLQDG	202	AGDVAF	0	0	0	0	0	0	24
8	0	0	0	0	0	0	IYTAGK	405	CGLVPV	0	0	0	0	0	0	0	0	0	0	0	0	LTWNSL	451	KDKKSC	0	0	0	0	0	0	24
9	0	0	0	0	0	0	VDAFKE	245	CHLAQV	0	1	0	0	0	0	0	0	0	0	0	0	DSALYL	320	GSRYLT	0	0	0	0	0	0	4
60	0	0	0	0	0	0	VDAFKE	245	CHLAQV	0	1	0	0	0	0	0	0	0	0	0	0	DSALYL	320	GSRYLT	0	0	0	0	0	0	4
1	0	0	0	0	0	0	VTEAQS	587	CHLAVA	0	1	0	0	0	0	0	0	0	0	0	0	STSPLL	681	EACAFL	0	0	0	0	0	0	24
2	0	0	0	0	0	0	YSGAFK	198	CLQDGA	0	0	0	0	0	0	1	0	0	0	0	0	HAVVAR	258	SVDGKE	0	0	0	0	0	0	2
3	0	0	0	0	0	0	YSGAFK	198	CLQDGA	0	0	0	0	0	0	0	0	0	0	0	0	GKNKSR	284	SFQLFG	0	0	0	0	0	0	4
4	0	0	0	0	0	0	YSGAFK	198	CLQDGA	0	0	0	0	0	0	0	0	0	0	0	0	GKNKSR	284	SFQLFG	0	0	0	0	0	0	24
5	0	0	0	0	0	0	YSGAFK	198	CLQDGA	0	0	0	0	0	0	0	0	0	0	0	0	SPPGQR	296	DLLFKD	0	0	0	0	0	0	24
6	0	0	0	0	0	0	GAPSIT	36	CVRRAF	0	0	0	0	0	0	0	0	0	0	0	0	MGILRP	134	YLSWTE	0	0	0	0	0	0	2
7	0	0	0	0	0	0	GAPSIT	36	CVRRAF	0	0	0	0	0	0	0	0	0	0	0	0	GILRPY	135	LSWTES	0	0	0	0	0	0	2
8	0	0	0	0	0	0	AFKCLQ	201	DGAGDV	0	0	0	0	0	0	1	0	0	0	0	0	HAVVAR	258	SVDGKE	0	0	0	0	0	0	24
9	0	0	0	0	0	0	AFKCLQ	201	DGAGDV	0	0	0	0	0	0	0	0	0	0	0	0	GKNKSR	284	SFQLFG	0	0	0	0	0	0	24
70	0	0	0	0	0	0	SPPGQR	297	DLLFKD	0	0	0	0	0	0	0	0	0	0	0	0	KKCQQW	361	SQQSGQ	0	0	0	0	0	0	24
1	0	0	0	0	0	0	SCAPGA	496	DPKSRL	0	0	0	0	0	0	0	0	0	0	0	0	DWAKNL	564	NREDFR	0	0	0	0	0	0	24
2	0	0	0	0	0	0	GSNFQL	107	DQLQGR	0	0	0	0	0	0	0	0	0	0	0	0	FGYSGA	195	FKCLQD	0	0	0	0	0	0	24
3	0	0	0	0	0	0	PEKADR	225	DQYELL	0	0	0	0	0	0	0	0	0	0	0	0	DGKEDL	266	IWKLLS	0	0	0	0	0	0	24
4	0	0	0	0	0	0	NGESTA	559	DWAKNL	0	0	0	0	0	0	0	0	0	0	0	0	KPVTEA	584	QSCHLA	0	0	0	1	0	0	2
5	0	0	0	0	0	0	NGESTA	559	DWAKNL	0	0	0	0	0	0	0	0	0	0	0	0	KPVTEA	584	QSCHLA	0	0	0	1	0	0	4
6	0	0	0	0	0	0	NGESTA	559	DWAKNL	0	0	0	0	0	0	0	0	0	0	0	0	KPVTEA	584	QSCHLA	0	0	0	1	0	0	24
7	0	0	0	0	0	0	DGGMVF	66	EAGRDP	0	0	0	0	0	0	0	0	0	0	0	0	EIYGTK	85	ESPQTH	0	0	0	0	0	1	24
8	0	0	0	0	0	0	DGGMVF	66	EAGRDP	0	0	0	0	0	0	0	0	0	0	0	0	GTKESP	88	QTHYYA	0	0	1	0	0	0	24
9	0	0	0	0	0	0	DGGMVF	66	EAGRDP	0	0	0	0	0	0	0	0	0	0	0	0	KESPQT	90	HYYAVA	1	0	0	0	0	0	24
80	0	0	0	0	0	0	DGGMVF	66	EAGRDP	0	0	0	0	0	0	0	0	0	0	0	0	KESPQT	90	HYYAVA	1	0	0	0	0	0	24
1	0	0	0	0	0	0	DGGMVF	66	EAGRDP	0	0	0	0	0	0	0	0	0	0	1	0	SPQTHY	92	YAVAVV	0	0	0	0	0	0	2
2	0	0	0	0	0	0	DGGMVF	66	EAGRDP	0	0	0	0	0	0	0	0	0	0	1	0	SPQTHY	92	YAVAVV	0	0	0	0	0	0	2
3	0	0	0	0	0	0	DGGMVF	66	EAGRDP	0	0	0	0	0	0	0	0	0	0	1	0	SPQTHY	92	YAVAVV	0	0	0	0	0	0	4
4	0	0	0	0	0	0	DGGMVF	66	EAGRDP	0	0	0	0	0	0	0	0	0	0	1	0	SPQTHY	92	YAVAVV	0	0	0	0	0	0	4
5	0	0	0	0	0	0	DGGMVF	66	EAGRDP	0	0	0	0	0	0	0	0	0	0	1	0	SPQTHY	92	YAVAVV	0	0	0	0	0	0	24
6	0	0	0	0	0	0	DGGMVF	66	EAGRDP	0	0	0	0	0	0	0	0	0	0	1	0	SPQTHY	92	YAVAVV	0	0	0	0	0	0	24
7	0	0	0	0	0	0	DGGMVF	66	EAGRDP	0	0	0	0	0	0	0	0	0	0	1	0	SPQTHY	92	YAVAVV	0	0	0	0	0	0	24
8	0	0	0	0	0	0	DGGMVF	66	EAGRDP	0	0	0	0	0	0	0	0	0	0	1	0	SPQTHY	92	YAVAVV	0	0	0	0	0	0	24
9	0	0	0	0	0	0	DGGMVF	66	EAGRDP	0	0	0	0	0	0	0	0	0	0	1	0	SPQTHY	92	YAVAVV	0	0	0	0	0	0	24
90	0	0	0	0	0	0	DGGMVF	66	EAGRDP	0	0	0	0	0	0	0	0	0	1	0	0	PQTHYY	93	AVAVVK	0	0	0	0	0	0	24
1	0	0	0	0	0	0	AKNLNR	567	EDFRLL	0	0	0	0	0	0	0	0	0	0	0	0	VSRSDR	603	AAHVKQ	0	0	1	0	0	0	24
2	0	0	0	0	0	0	ADRDQY	228	ELLCLN	0	0	0	0	0	0	0	0	0	1	0	0	VPSHAV	255	VARSVD	0	0	0	0	0	0	2
3	0	0	0	0	0	0	ADRDQY	228	ELLCLN	0	0	0	0	0	0	1	0	0	0	0	0	HAVVAR	258	SVDGKE	0	0	0	0	0	0	24
4	0	0	0	0	0	0	KETTVF	216	ENLPEK	0	0	0	0	0	0	0	0	0	0	0	0	DRDQYE	228	LLCLNN	0	0	0	0	0	0	24
5	0	0	0	0	0	0	KETTVF	216	ENLPEK	0	0	0	0	0	0	0	0	0	0	0	0	DAFKEC	245	HLAQVP	1	0	0	0	0	0	4
6	0	0	0	0	0	0	KETTVF	216	ENLPEK	0	0	0	0	0	0	1	0	0	0	0	0	HAVVAR	258	SVDGKE	0	0	0	0	0	0	24
7	0	0	0	0	0	0	KETTVF	216	ENLPEK	0	0	0	0	0	0	1	0	0	0	0	0	HAVVAR	258	SVDGKE	0	0	0	0	0	0	24
8	0	0	0	0	0	0	KETTVF	216	ENLPEK	0	0	0	0	0	0	0	0	0	0	0	0	DLIWKL	270	LSKAQE	0	0	0	0	0	0	24
9	0	0	0	0	0	0	KETTVF	216	ENLPEK	0	0	0	0	0	0	0	0	0	0	0	0	WKLLSK	273	AQEKFG	0	0	0	0	0	0	2
100	0	0	0	0	0	0	KETTVF	216	ENLPEK	0	0	0	0	0	0	0	0	0	0	0	0	WKLLSK	273	AQEKFG	0	0	0	0	0	0	2
1	0	0	0	0	0	0	KETTVF	216	ENLPEK	0	0	0	0	0	0	0	0	0	0	0	0	WKLLSK	273	AQEKFG	0	0	0	0	0	0	2
2	0	0	0	0	0	0	KETTVF	216	ENLPEK	0	0	0	0	0	0	0	0	0	0	0	0	WKLLSK	273	AQEKFG	0	0	0	0	0	0	2
3	0	0	0	0	0	0	KETTVF	216	ENLPEK	0	0	0	0	0	0	0	0	0	0	0	0	WKLLSK	273	AQEKFG	0	0	0	0	0	0	2
4	0	0	0	0	0	0	KETTVF	216	ENLPEK	0	0	0	0	0	0	0	0	0	0	0	0	WKLLSK	273	AQEKFG	0	0	0	0	0	0	4
5	0	0	0	0	0	0	KETTVF	216	ENLPEK	0	0	0	0	0	0	0	0	0	0	0	0	WKLLSK	273	AQEKFG	0	0	0	0	0	0	4
6	0	0	0	0	0	0	KETTVF	216	ENLPEK	0	0	0	0	0	0	0	0	0	0	0	0	WKLLSK	273	AQEKFG	0	0	0	0	0	0	4
7	0	0	0	0	0	0	KETTVF	216	ENLPEK	0	0	0	0	0	0	0	0	0	0	0	0	WKLLSK	273	AQEKFG	0	0	0	0	0	0	4
8	0	0	0	0	0	0	KETTVF	216	ENLPEK	0	0	0	0	0	0	0	0	0	0	0	0	WKLLSK	273	AQEKFG	0	0	0	0	0	0	24
9	0	0	0	0	0	0	KETTVF	216	ENLPEK	0	0	0	0	0	0	0	0	0	0	0	0	WKLLSK	273	AQEKFG	0	0	0	0	0	0	24
110	0	0	0	0	0	0	KETTVF	216	ENLPEK	0	0	0	0	0	0	0	0	0	0	0	0	WKLLSK	273	AQEKFG	0	0	0	0	0	0	24
1	0	0	0	0	0	0	KETTVF	216	ENLPEK	0	0	0	0	0	0	0	0	0	0	0	0	WKLLSK	273	AQEKFG	0	0	0	0	0	0	24
2	0	0	0	0	0	0	KETTVF	216	ENLPEK	0	0	0	0	0	0	0	0	0	0	0	0	WKLLSK	273	AQEKFG	0	0	0	0	0	0	24
3	0	0	0	0	0	0	KETTVF	216	ENLPEK	0	0	0	0	0	0	0	0	0	0	0	0	WKLLSK	273	AQEKFG	0	0	0	0	0	0	24
4	0	0	0	0	0	0	KETTVF	216	ENLPEK	0	0	0	0	0	0	0	0	0	0	0	0	LLSKAQ	275	EKFGKN	0	0	0	0	0	0	24
5	0	0	0	0	0	0	LCKGEG	178	ENQCAC	0	0	0	0	0	0	0	0	0	0	0	0	GQRDLL	299	FKDSAL	0	0	0	0	0	0	2
6	0	0	0	0	0	0	LVPVLA	413	ENRKSS	0	0	0	0	0	0	0	0	0	0	0	0	FVKNDT	547	VWENTN	0	0	0	0	0	0	24
7	0	0	0	0	0	0	LDGGMV	65	FEAGRD	0	0	0	0	0	0	0	0	0	0	1	0	SPQTHY	92	YAVAVV	0	0	0	0	0	0	24
8	0	1	0	0	0	0	LHQQAL	618	FGKNGK	0	0	0	0	0	0	0	0	0	0	0	0	AKLGGR	654	PTYEEY	0	0	0	0	0	0	24
9	0	0	0	0	0	0	GQRDLL	300	FKDSAL	0	0	0	0	0	0	0	0	0	0	0	0	VTCATA	374	STTDDC	0	0	0	0	0	0	2
120	0	0	0	0	0	0	NLNRED	569	FRLLCL	0	0	0	0	0	0	1	0	0	0	0	0	HAVVSR	600	SDRAAH	0	0	0	0	0	1	2
1	0	0	0	0	0	0	NLNRED	569	FRLLCL	0	0	0	0	0	0	1	0	0	0	0	0	HAVVSR	600	SDRAAH	0	0	0	0	0	1	4
2	0	0	0	0	0	0	NLNRED	569	FRLLCL	0	0	0	0	0	0	1	0	0	0	0	0	HAVVSR	600	SDRAAH	0	0	0	0	0	1	24
3	0	0	0	0	0	0	NLNRED	569	FRLLCL	0	0	0	0	0	0	1	0	0	0	0	0	HAVVSR	600	SDRAAH	0	0	0	0	0	1	24
4	0	0	0	0	0	0	NLNRED	569	FRLLCL	0	0	0	0	0	0	0	0	0	0	0	0	VSRSDR	603	AAHVKQ	0	0	1	0	0	0	2
5	0	0	0	0	0	0	NLNRED	569	FRLLCL	0	0	0	0	0	0	0	0	0	0	0	0	VSRSDR	603	AAHVKQ	0	0	1	0	0	0	4
6	0	0	0	0	0	0	NLNRED	569	FRLLCL	0	0	0	0	0	0	0	0	0	0	0	0	VSRSDR	603	AAHVKQ	0	0	1	0	0	0	4
7	0	0	0	0	0	0	NLNRED	569	FRLLCL	0	0	0	0	0	0	0	0	0	0	0	0	VSRSDR	603	AAHVKQ	0	0	1	0	0	0	24
8	0	0	0	0	0	0	NLNRED	569	FRLLCL	0	0	0	0	0	0	0	0	0	0	0	0	VSRSDR	603	AAHVKQ	0	0	1	0	0	0	24
9	0	0	0	0	0	0	NLNRED	569	FRLLCL	0	0	0	0	0	0	0	0	0	0	0	0	VSRSDR	603	AAHVKQ	0	0	1	0	0	0	24
130	0	0	0	0	0	0	NLNRED	569	FRLLCL	0	0	0	0	0	0	0	0	0	0	0	0	VSRSDR	603	AAHVKQ	0	0	1	0	0	0	24
1	0	0	0	0	0	0	SCAFDE	486	FFSQSC	0	0	0	0	0	0	0	0	0	0	0	0	KEKYYG	525	YTGAFR	0	0	0	0	0	0	24
2	0	0	0	0	0	0	SCAFDE	486	FFSQSC	0	0	0	0	0	0	0	0	0	0	0	0	YTGAFR	531	CLAEDV	0	0	0	0	0	0	24
3	0	0	0	0	0	0	PYFGYS	194	GAFKCL	0	0	0	0	0	0	0	0	0	0	0	0	NLPEKA	222	DRDQYE	0	0	0	0	0	0	2
4	0	0	0	0	0	0	FKCLQD	202	GAGDVA	0	0	0	0	0	0	0	0	0	0	0	0	PPGQRD	297	LLFKDS	0	0	0	0	0	0	24
5	0	0	0	0	0	0	WRMKKL	30	GAPSIT	0	0	0	0	0	0	0	0	0	0	0	1	ESPQTH	91	YYAVAV	0	0	0	0	0	0	24
6	0	0	0	0	0	0	CLQDGA	204	GDVAFV	0	0	0	0	0	0	0	0	0	0	0	0	PGQRDL	298	LFKDSA	0	0	0	0	0	0	24
7	0	0	0	0	0	0	VWENTN	554	GESTAD	0	0	0	0	0	0	0	0	0	0	0	0	VSRSDR	603	AAHVKQ	0	0	1	0	0	0	24
8	0	0	0	0	0	0	GMVFEA	68	GRDPYK	0	0	0	0	0	0	0	0	0	0	0	1	ESPQTH	91	YYAVAV	0	0	0	0	0	0	24
9	0	0	0	0	0	0	QLDQLQ	111	GRKSCH	0	0	0	0	0	1	0	0	0	0	0	0	LEPLQG	147	AVAKFF	0	0	0	0	0	0	24
140	0	0	0	0	0	0	GLGRSA	124	GWIIPM	0	0	0	0	0	0	0	0	0	0	0	0	NQCACS	184	SREPYF	0	0	0	0	0	0	24
1	0	0	0	0	0	0	TEAQSC	588	HLAVAP	1	0	0	0	0	0	0	0	0	0	0	0	VSRSDR	603	AAHVKQ	0	0	1	0	0	0	24
2	0	0	0	0	0	0	KESPQT	91	HYYAVA	1	0	0	0	0	0	1	0	0	0	0	0	HTGLGR	121	SAGWII	0	0	0	0	0	0	24
3	0	0	0	0	0	0	KESPQT	91	HYYAVA	1	0	0	0	0	0	1	0	0	0	0	0	HTGLGR	121	SAGWII	0	0	0	0	0	0	24
4	0	0	0	0	0	0	ALGFLR	310	IPSKVD	0	0	0	0	0	0	0	0	0	0	0	0	LGSRYL	325	TTLKNL	0	0	0	0	0	0	2
5	0	0	0	0	0	0	STTDDC	381	IVLVLK	0	0	0	0	0	0	0	0	0	0	1	0	KKSCHT	459	AVDRTA	0	0	0	0	0	0	24
6	0	0	0	0	0	0	DGKEDL	267	IWKLLS	0	0	0	0	0	0	0	0	0	0	0	0	GKNKSR	284	SFQLFG	0	0	0	0	0	0	4
7	0	0	0	0	0	0	DGKEDL	267	IWKLLS	0	0	0	0	0	0	0	0	0	0	0	0	GKNKSR	284	SFQLFG	0	0	0	0	0	0	4
8	0	0	0	0	0	0	FENLPE	221	KADRDQ	0	0	0	0	0	0	0	0	0	0	0	0	LKDKKS	456	CHTAVD	0	1	0	0	0	0	2
9	0	0	0	0	0	0	IWKLLS	273	KAQEKF	0	0	0	0	0	0	0	0	0	0	0	0	PGQRDL	298	LFKDSA	0	0	0	0	0	0	24
150	0	0	0	0	0	0	KCVPNS	520	KEKYYG	0	0	0	0	0	0	0	0	0	0	0	0	AKNLNR	566	EDFRLL	0	0	0	0	0	0	2
1	0	0	0	0	0	0	LAVAVV	440	KKANEG	0	0	0	0	0	0	0	0	0	0	0	0	GWNIPM	471	GLIVNQ	0	0	0	0	0	0	24
2	0	0	0	0	0	0	WQWRMK	28	KLGAPS	0	0	0	0	0	0	0	0	0	0	0	0	AIAEKK	53	ADAVTL	0	0	0	0	0	0	4
3	0	0	0	0	0	0	AGRDPY	73	KLRPVA	0	0	0	0	0	0	0	0	0	1	0	0	KSCHTG	118	LGRSAG	0	0	0	0	0	0	24
4	0	0	0	0	0	0	AQEKFG	280	KNKSRS	0	0	0	0	0	0	0	0	0	0	0	0	LGSRYL	325	TTLKNL	0	0	0	0	0	0	24
5	0	0	0	0	0	0	RYLTTL	329	KNLRET	0	0	0	0	0	0	0	0	0	0	0	0	PEEQKK	357	CQQWSQ	0	0	0	0	0	0	2
6	0	0	0	0	0	0	CLDGTR	579	KPVTEA	0	0	0	0	0	0	1	0	0	0	0	0	HAVVSR	600	SDRAAH	0	0	0	0	0	1	2
7	0	0	0	0	0	1	AFKECH	247	LAQVPS	0	0	0	0	0	0	0	0	0	0	0	0	KFGKNK	282	SRSFQL	0	0	0	0	0	0	2
8	0	0	0	0	0	1	AFKECH	247	LAQVPS	0	0	0	0	0	0	0	0	0	0	0	0	KFGKNK	282	SRSFQL	0	0	0	0	0	0	4
9	0	0	0	0	0	0	REDFRL	572	LCLDGT	0	0	0	0	0	0	0	0	0	0	0	0	VSRSDR	603	AAHVKQ	0	0	1	0	0	0	2
160	0	0	0	0	0	0	REDFRL	572	LCLDGT	0	0	0	0	0	0	0	0	0	0	0	0	VSRSDR	603	AAHVKQ	0	0	1	0	0	0	4
1	0	0	0	0	0	0	REDFRL	572	LCLDGT	0	0	0	0	0	0	0	0	0	0	0	0	VSRSDR	603	AAHVKQ	0	0	1	0	0	0	4
2	0	0	0	0	0	0	REDFRL	572	LCLDGT	0	0	0	0	0	0	0	0	0	0	0	0	VSRSDR	603	AAHVKQ	0	0	1	0	0	0	24
3	0	0	0	0	0	0	REDFRL	572	LCLDGT	0	0	0	0	0	0	0	0	0	0	0	0	VSRSDR	603	AAHVKQ	0	0	1	0	0	0	24
4	0	0	0	0	0	0	KADAVT	59	LDGGMV	0	0	0	0	0	0	0	0	0	0	1	0	SPQTHY	92	YAVAVV	0	0	0	0	0	0	24
5	0	0	0	0	0	0	KADAVT	59	LDGGMV	0	0	0	0	0	0	0	0	0	0	0	0	AKFFSA	155	SCVPCI	0	0	0	0	0	0	24
6	0	0	0	0	0	0	DFRLLC	574	LDGTRK	0	0	0	0	0	0	0	0	0	0	0	0	VSRSDR	603	AAHVKQ	0	0	1	0	0	0	2
7	0	0	0	0	0	0	VDSALY	320	LGSRYL	0	0	0	0	0	0	0	0	0	0	0	0	TLKNLR	332	ETAEEV	0	0	0	0	0	0	4
8	0	0	0	0	0	0	ADWAKN	564	LNREDF	0	0	0	0	0	0	0	0	0	0	0	0	VSRSDR	603	AAHVKQ	0	0	1	0	0	0	24
9	0	0	0	0	0	0	TTVFEN	218	LPEKAD	0	0	0	0	0	0	0	0	0	0	0	0	GKNKSR	284	SFQLFG	0	0	0	0	0	0	4
170	0	0	0	0	0	0	TTVFEN	218	LPEKAD	0	0	0	0	0	0	0	0	0	0	0	0	GKNKSR	284	SFQLFG	0	0	0	0	0	0	4
1	0	0	0	0	0	0	DSALGF	308	LRIPSK	0	0	0	0	0	0	0	0	0	0	0	0	ALYLGS	322	RYLTTL	0	0	0	0	0	0	24
2	0	0	0	0	0	0	DSALGF	308	LRIPSK	0	0	0	0	0	0	0	0	0	0	0	0	YLGSRY	324	LTTLKN	0	0	0	0	0	0	24
3	0	0	0	0	0	0	DSALGF	308	LRIPSK	0	0	0	0	0	0	0	0	0	0	0	0	ASTTDD	379	CIVLVL	0	0	0	0	0	0	24
4	0	0	0	0	0	0	DSALGF	308	LRIPSK	0	0	0	0	0	0	0	0	0	0	0	0	VPVLAE	413	NRKSSK	0	0	0	0	0	0	24
5	0	0	0	0	0	0	DLIWKL	271	LSKAQE	0	0	0	0	0	0	0	0	0	0	0	0	FGSPPG	294	QRDLLF	0	0	0	0	0	0	24
6	0	0	0	0	0	0	DLIWKL	271	LSKAQE	0	0	0	0	0	0	0	0	0	0	0	0	PPGQRD	297	LLFKDS	0	0	0	0	0	0	24
7	0	0	0	0	0	0	DLIWKL	271	LSKAQE	0	0	0	0	0	0	0	0	0	0	0	0	PGQRDL	298	LFKDSA	0	0	0	0	0	0	24
8	0	0	0	0	0	0	DLIWKL	271	LSKAQE	0	0	0	0	0	0	0	0	0	0	0	0	RDLLFK	301	DSALGF	0	0	0	0	0	0	24
9	0	0	0	0	0	0	DWAKNL	565	NREDFR	0	0	0	0	0	0	0	0	0	0	0	0	CLAKLG	652	GRPTYE	0	0	0	0	0	0	24
180	0	0	0	0	0	0	NEGLTW	449	NSLKDK	0	0	0	0	0	0	0	0	0	0	0	0	MGLIVN	476	QTGSCA	0	0	0	0	0	0	2
1	0	0	0	0	0	0	NEGLTW	449	NSLKDK	0	0	0	0	0	0	0	0	0	0	0	0	MGLIVN	476	QTGSCA	0	0	0	0	0	0	4
2	0	0	0	0	0	0	NEGLTW	449	NSLKDK	0	0	0	0	0	0	0	0	0	0	0	0	MGLIVN	476	QTGSCA	0	0	0	0	0	0	24
3	0	0	0	0	0	0	ELLCLN	234	NSRAPV	0	0	0	0	0	0	0	0	0	0	0	0	ALGFLR	309	IPSKVD	0	0	0	0	0	0	4
4	0	0	0	0	0	0	FEAGRD	71	PYKLRP	0	0	0	0	0	0	0	0	0	0	0	0	EIYGTK	85	ESPQTH	0	0	0	0	0	1	24
5	0	0	0	0	0	0	FEAGRD	71	PYKLRP	0	0	0	0	0	0	0	0	0	0	1	0	SPQTHY	92	YAVAVV	0	0	0	0	0	0	24
6	0	0	0	0	0	0	AVGPEE	355	QKKCQQ	0	0	0	0	0	0	0	0	0	0	0	0	VLKGEA	389	DALNLD	0	0	0	0	0	0	24
7	0	0	0	0	0	1	KQVLLH	614	QQALFG	0	0	0	0	0	0	0	0	0	0	0	0	ETKNLL	640	FNDNTE	0	0	0	0	0	0	4
8	0	0	0	0	0	0	KPVTEA	585	QSCHLA	0	0	0	1	0	0	0	0	0	0	0	0	CSTSPL	680	LEACAF	0	0	0	0	0	0	24
9	0	0	0	0	0	0	MVFEAG	69	RDPYKL	0	0	0	0	0	0	0	0	0	0	0	0	GQRDLL	299	FKDSAL	0	0	0	0	0	0	4
190	0	0	0	0	0	0	SALGFL	309	RIPSKV	0	0	0	0	0	0	0	0	0	0	0	0	YLGSRY	324	LTTLKN	0	0	0	0	0	0	24
1	0	0	0	0	0	0	SALGFL	309	RIPSKV	0	0	0	0	0	0	0	0	0	0	0	0	AVGPEE	354	QKKCQQ	0	0	0	0	0	0	24
2	0	0	0	0	0	0	XXXXAP	3	RKNVRW	0	0	0	0	0	0	1	0	0	0	0	0	HYYAVA	96	VVKKGS	0	0	0	0	0	0	4
3	0	0	0	0	0	0	RDPYKL	75	RPVAAE	0	0	0	0	0	0	0	0	0	0	1	0	SPQTHY	92	YAVAVV	0	0	0	0	0	0	24
4	0	1	0	0	0	0	SHAVVA	258	RSVDGK	0	0	0	0	0	0	0	0	0	0	0	0	GKNKSR	284	SFQLFG	0	0	0	0	0	0	4
5	0	0	0	0	0	0	APRKNV	7	RWCTIS	0	0	0	0	0	0	0	0	0	0	0	0	VAVVKK	100	GSNFQL	0	0	0	0	0	0	2
6	0	0	0	0	0	0	EWFKCR	21	RWQWRM	0	0	0	0	0	0	0	0	0	0	0	0	ITCVRR	39	AFALEC	0	0	0	0	0	0	2
7	0	0	0	0	0	0	AEEVKA	341	RYTRVV	0	0	0	0	0	0	0	0	0	0	0	0	WSQQSG	366	QNVTCA	0	0	0	0	0	0	24
8	0	0	0	0	0	0	AKFFSA	156	SCVPCI	0	0	0	0	0	0	0	0	0	0	0	0	CACSSR	186	EPYFGY	0	0	0	0	0	0	24
9	0	0	0	0	0	0	LIWKLL	272	SKAQEK	0	0	0	0	0	0	0	0	0	0	0	0	GKNKSR	284	SFQLFG	0	0	0	0	0	0	4
200	0	0	0	0	0	0	LIWKLL	272	SKAQEK	0	0	0	0	0	0	0	0	0	0	0	0	GKNKSR	284	SFQLFG	0	0	0	0	0	0	4
1	0	0	0	0	0	0	LIWKLL	272	SKAQEK	0	0	0	0	0	0	0	0	0	0	0	0	GKNKSR	284	SFQLFG	0	0	0	0	0	0	4
2	0	0	0	0	0	0	LIWKLL	272	SKAQEK	0	0	0	0	0	0	0	0	0	0	0	0	GKNKSR	284	SFQLFG	0	0	0	0	0	0	24
3	0	0	0	0	0	0	LLCLNN	235	SRAPVD	0	0	0	0	0	0	0	0	0	0	0	0	RSVDGK	263	EDLIWK	0	0	0	0	0	0	2
4	0	0	0	0	0	0	KFGKNK	283	SRSFQL	0	0	0	0	0	0	0	0	0	0	0	0	LLFKDS	303	ALGFLR	0	0	0	0	0	0	2
5	1	0	0	0	0	0	HAVVAR	259	SVDGKE	0	0	0	0	0	0	0	0	0	0	0	0	GKNKSR	284	SFQLFG	0	0	0	0	0	0	2
6	1	0	0	0	0	0	HAVVAR	259	SVDGKE	0	0	0	0	0	0	0	0	0	0	0	0	GKNKSR	284	SFQLFG	0	0	0	0	0	0	2
7	1	0	0	0	0	0	HAVVAR	259	SVDGKE	0	0	0	0	0	0	0	0	0	0	0	0	GKNKSR	284	SFQLFG	0	0	0	0	0	0	2
8	1	0	0	0	0	0	HAVVAR	259	SVDGKE	0	0	0	0	0	0	0	0	0	0	0	0	GKNKSR	284	SFQLFG	0	0	0	0	0	0	2
9	1	0	0	0	0	0	HAVVAR	259	SVDGKE	0	0	0	0	0	0	0	0	0	0	0	0	GKNKSR	284	SFQLFG	0	0	0	0	0	0	2
210	1	0	0	0	0	0	HAVVAR	259	SVDGKE	0	0	0	0	0	0	0	0	0	0	0	0	GKNKSR	284	SFQLFG	0	0	0	0	0	0	4
1	1	0	0	0	0	0	HAVVAR	259	SVDGKE	0	0	0	0	0	0	0	0	0	0	0	0	GKNKSR	284	SFQLFG	0	0	0	0	0	0	4
2	1	0	0	0	0	0	HAVVAR	259	SVDGKE	0	0	0	0	0	0	0	0	0	0	0	0	GKNKSR	284	SFQLFG	0	0	0	0	0	0	4
3	1	0	0	0	0	0	HAVVAR	259	SVDGKE	0	0	0	0	0	0	0	0	0	0	0	0	GKNKSR	284	SFQLFG	0	0	0	0	0	0	4
4	1	0	0	0	0	0	HAVVAR	259	SVDGKE	0	0	0	0	0	0	0	0	0	0	0	0	GKNKSR	284	SFQLFG	0	0	0	0	0	0	24
5	1	0	0	0	0	0	HAVVAR	259	SVDGKE	0	0	0	0	0	0	0	0	0	0	0	0	GKNKSR	284	SFQLFG	0	0	0	0	0	0	24
6	1	0	0	0	0	0	HAVVAR	259	SVDGKE	0	0	0	0	0	0	0	0	0	0	0	0	GKNKSR	284	SFQLFG	0	0	0	0	0	0	24
7	1	0	0	0	0	0	HAVVAR	259	SVDGKE	0	0	0	0	0	0	0	0	0	0	0	0	GKNKSR	284	SFQLFG	0	0	0	0	0	0	24
8	1	0	0	0	0	0	HAVVAR	259	SVDGKE	0	0	0	0	0	0	0	0	0	0	0	0	GKNKSR	284	SFQLFG	0	0	0	0	0	0	24
9	1	0	0	0	0	0	HAVVAR	259	SVDGKE	0	0	0	0	0	0	0	0	0	0	0	0	GKNKSR	284	SFQLFG	0	0	0	0	0	0	24
220	1	0	0	0	0	0	HAVVAR	259	SVDGKE	0	0	0	0	0	0	0	0	0	0	0	0	SPPGQR	296	DLLFKD	0	0	0	0	0	0	24
1	1	0	0	0	0	0	HAVVAR	259	SVDGKE	0	0	0	0	0	0	0	0	0	0	0	0	PPGQRD	297	LLFKDS	0	0	0	0	0	0	24
2	1	0	0	0	0	0	HAVVAR	259	SVDGKE	0	0	0	0	0	0	0	0	0	0	0	0	PPGQRD	297	LLFKDS	0	0	0	0	0	0	24
3	1	0	0	0	0	0	HAVVAR	259	SVDGKE	0	0	0	0	0	0	0	0	0	0	0	0	PGQRDL	298	LFKDSA	0	0	0	0	0	0	24
4	1	0	0	0	0	0	HAVVAR	259	SVDGKE	0	0	0	0	0	0	0	0	0	0	0	0	PGQRDL	298	LFKDSA	0	0	0	0	0	0	24
5	1	0	0	0	0	0	HAVVAR	259	SVDGKE	0	0	0	0	0	0	0	0	0	0	0	0	RDLLFK	301	DSALGF	0	0	0	0	0	0	24
6	0	0	0	0	0	0	GTRKPV	582	TEAQSC	0	0	0	0	0	0	0	0	0	0	0	0	STSPLL	681	EACAFL	0	0	0	0	0	0	24
7	0	0	0	0	0	0	LLFNDN	645	TECLAK	0	0	0	0	0	0	0	0	0	0	0	0	LKKCST	677	SPLLEA	0	0	0	0	0	0	4
8	0	0	0	0	0	0	LLFNDN	645	TECLAK	0	0	0	0	0	0	0	0	0	0	0	0	LKKCST	677	SPLLEA	0	0	0	0	0	0	24
9	0	0	0	0	0	0	LLFNDN	645	TECLAK	0	0	0	0	0	0	0	0	0	0	0	0	LLEACA	685	FLTR	0	0	0	0	0	0	2
230	0	0	0	0	0	0	RPYLSW	139	TESLEP	0	0	0	0	0	0	0	0	0	0	0	0	IDRQAY	166	PNLCQL	0	0	0	0	0	0	2
1	0	0	0	0	0	0	KKADAV	58	TLDGGM	0	0	0	0	0	0	0	0	0	1	0	0	KSCHTG	118	LGRSAG	0	0	0	0	0	0	2
2	0	0	0	0	0	0	KKADAV	58	TLDGGM	0	0	0	0	0	0	0	0	0	1	0	0	KSCHTG	118	LGRSAG	0	0	0	0	0	0	24
3	0	0	0	0	0	0	KKADAV	58	TLDGGM	0	0	0	0	0	0	0	0	0	0	0	0	FSASCV	158	PCIDRQ	0	0	0	0	0	0	4
4	0	0	0	0	0	0	TCATAS	376	TTDDCI	0	0	0	0	0	0	0	0	0	0	0	0	LIVNQT	478	GSCAFD	0	0	0	0	0	0	4
5	0	0	0	0	0	0	TCATAS	376	TTDDCI	0	0	0	0	0	0	0	0	0	0	0	0	LIVNQT	478	GSCAFD	0	0	0	0	0	0	4
6	0	0	0	0	0	0	PYKLRP	77	VAAEIY	0	0	0	0	0	0	0	0	0	0	0	0	KKGSNF	104	QLDQLQ	0	0	0	0	0	0	2
7	0	0	0	0	0	0	PYKLRP	77	VAAEIY	0	0	0	0	0	0	0	0	0	0	0	0	KKGSNF	104	QLDQLQ	0	0	0	0	0	0	24
8	0	0	0	0	0	0	AVVARS	260	VDGKED	0	0	0	0	0	0	0	0	0	0	0	0	PGQRDL	298	LFKDSA	0	0	0	0	0	0	24
9	0	0	0	0	0	0	TLDGGM	64	VFEAGR	0	0	0	0	0	0	0	0	0	0	0	0	EIYGTK	85	ESPQTH	0	0	0	0	0	1	4
240	0	0	0	0	0	0	TLDGGM	64	VFEAGR	0	0	0	0	0	0	0	0	1	0	0	0	QTHYYA	94	VAVVKK	0	0	0	0	0	0	24
1	0	0	0	0	0	0	FVKETT	214	VFENLP	0	0	0	0	0	0	1	0	0	0	0	0	HAVVAR	258	SVDGKE	0	0	0	0	0	0	24
2	0	0	0	0	0	0	FVKETT	214	VFENLP	0	0	0	0	0	0	0	0	0	0	0	0	GKNKSR	284	SFQLFG	0	0	0	0	0	0	24
3	0	0	0	0	0	0	FVKETT	214	VFENLP	0	0	0	0	0	0	0	0	0	0	0	0	GKNKSR	284	SFQLFG	0	0	0	0	0	0	24
4	0	0	0	0	0	0	RCLAED	537	VGDVAF	0	0	0	0	0	0	0	0	0	0	0	0	CLFKSE	635	TKNLLF	0	0	0	0	0	0	4
5	0	0	0	0	0	0	AGDVAF	209	VKETTV	0	0	0	0	0	0	0	0	0	0	0	0	WKLLSK	273	AQEKFG	0	0	0	0	0	0	2
6	0	0	0	0	0	0	AGDVAF	209	VKETTV	0	0	0	0	0	0	0	0	0	0	0	0	WKLLSK	273	AQEKFG	0	0	0	0	0	0	4
7	0	0	0	0	0	0	AGDVAF	209	VKETTV	0	0	0	0	0	0	0	0	0	0	0	0	WKLLSK	273	AQEKFG	0	0	0	0	0	0	24
8	0	0	0	0	0	0	AGDVAF	209	VKETTV	0	0	0	0	0	0	0	0	0	0	0	0	LLSKAQ	275	EKFGKN	0	0	0	0	0	0	24
9	0	0	0	0	0	0	AGDVAF	209	VKETTV	0	0	0	0	0	0	0	0	0	0	0	0	LLSKAQ	275	EKFGKN	0	0	0	0	0	0	24
250	0	0	0	0	0	0	GESTAD	560	WAKNLN	0	0	0	0	0	0	0	0	0	0	1	0	DRAAHV	607	KQVLLH	0	0	0	0	0	1	2
1	0	0	0	0	0	0	KCRRWQ	24	WRMKKL	0	0	0	0	0	0	0	1	0	0	0	0	CHTGLG	120	RSAGWI	0	0	0	0	0	0	24
2	0	0	0	0	0	0	LRPYLS	138	WTESLE	0	0	0	0	0	0	0	0	0	0	0	0	QGAVAK	151	FFSASC	0	0	0	0	0	0	2
3	0	0	0	0	1	0	SPQTHY	93	YAVAVV	0	0	0	0	0	0	0	0	0	0	0	0	DQLQGR	112	KSCHTG	0	0	0	1	0	0	24
4	0	0	0	0	1	0	SPQTHY	93	YAVAVV	0	0	0	0	0	0	0	0	0	0	0	0	RSAGWI	126	IPMGIL	0	0	0	0	0	0	24
5	0	0	0	0	1	0	SPQTHY	93	YAVAVV	0	0	0	0	0	0	0	0	0	0	0	0	FSASCV	158	PCIDRQ	0	0	0	0	0	0	24
6	0	0	0	0	1	0	SPQTHY	93	YAVAVV	0	0	0	0	0	0	0	0	0	0	0	0	ASCVPC	160	IDRQAY	0	0	0	0	0	0	24
7	0	0	0	0	1	0	SPQTHY	93	YAVAVV	0	0	0	0	0	0	0	0	0	0	0	0	QLCKGE	176	GENQCA	0	0	0	0	0	0	24
8	0	0	0	0	0	0	LYLGSR	324	YLTTLK	0	0	0	0	0	0	0	0	0	0	0	0	TRVVWC	348	AVGPEE	0	0	0	0	0	0	2
9	0	0	0	0	0	0	LYLGSR	324	YLTTLK	0	0	0	0	0	0	0	0	0	0	0	0	TRVVWC	348	AVGPEE	0	0	0	0	0	0	4
260	0	0	0	0	0	0	LYLGSR	324	YLTTLK	0	0	0	0	0	0	0	0	0	0	0	0	TRVVWC	348	AVGPEE	0	0	0	0	0	0	4
1	0	0	0	0	0	0	LYLGSR	324	YLTTLK	0	0	0	0	0	0	0	0	0	0	0	0	TRVVWC	348	AVGPEE	0	0	0	0	0	0	24
	21	5	0	1	6	3				3	3	15	1	0	2	20	1	2	7	22	5				4	1	19	5	0	12

## Sheet: Isoleucine
#	P6	P5	P4	P3	P2	P1	P hexa-peptide	Start aa #	P’ hexa-peptide	P1'	P2'	P3'	P4'	P5'	P6'	P6	P5	P4	P3	P2	P1	P hexa-peptide	Stop aa #	P’ hexa-peptide	P1'	P2'	P3'	P4'	P5'	P6'	hr
1	0	0	0	0	0	0	VSRSDR	604	AAHVKQ	0	0	0	0	0	0	0	0	0	0	0	0	HQQALF	618	GKNGKN	0	0	0	0	0	0	2				APRKNVRWCTISQPEWFKCRRWQWRMKKLGAPSITCVRRAFALECIRAIAEKKADAVTLDGGMVFEAGRDPYKLRPVAAEIYGTKESPQTHYYAVAVVKKGSNFQLDQLQGRKSCHTGLGRSAGWIIPMGILRPYLSWTESLEPLQGAVAKFFSASCVPCIDRQAYPNLCQLCKGEGENQCACSSREPYFGYSGAFKCLQDGAGDVAFVKETTVFENLPEKADRDQYELLCLNNSRAPVDAFKECHLAQVPSHAVVARSVDGKEDLIWKLLSKAQEKFGKNKSRSFQLFGSPPGQRDLLFKDSALGFLRIPSKVDSALYLGSRYLTTLKNLRETAEEVKARYTRVVWCAVGPEEQKKCQQWSQQSGQNVTCATASTTDDCIVLVLKGEADALNLDGGYI…
2	0	0	0	0	0	0	VSRSDR	604	AAHVKQ	0	0	0	0	0	0	0	0	0	0	0	0	HQQALF	618	GKNGKN	0	0	0	0	0	0	2
3	0	0	0	0	0	0	VSRSDR	604	AAHVKQ	0	0	0	0	0	0	0	0	0	0	0	0	HQQALF	618	GKNGKN	0	0	0	0	0	0	4			=IF(MID(D2, 1,1) ="A",1,0)
4	0	0	0	0	0	0	VSRSDR	604	AAHVKQ	0	0	0	0	0	0	0	0	0	0	0	0	HQQALF	618	GKNGKN	0	0	0	0	0	0	4
5	0	0	0	0	0	0	VSRSDR	604	AAHVKQ	0	0	0	0	0	0	0	0	0	0	0	0	HQQALF	618	GKNGKN	0	0	0	0	0	0	24		APRKNV
6	0	0	0	0	0	0	VSRSDR	604	AAHVKQ	0	0	0	0	0	0	0	0	0	0	0	0	CPDKFC	630	LFKSET	0	0	0	0	0	0	24
7	0	0	0	0	0	0	VSRSDR	604	AAHVKQ	0	0	0	0	0	0	0	0	0	0	0	0	CPDKFC	630	LFKSET	0	0	0	0	0	0	24		Amino Acid	P6	P5	P4	P3	P2	P1	P1'	P2'	P3'	P4'	P5'	P6'
8	0	0	0	0	0	0	VSRSDR	604	AAHVKQ	0	0	0	0	0	0	0	0	0	0	0	0	PDKFCL	631	FKSETK	0	0	0	0	0	0	24		A
9	0	0	0	0	0	0	VSRSDR	604	AAHVKQ	0	0	0	0	0	0	0	0	0	0	0	0	KFCLFK	633	SETKNL	0	0	0	0	0	0	2		C
10	0	0	0	0	0	0	VSRSDR	604	AAHVKQ	0	0	0	0	0	0	0	0	0	0	0	0	KFCLFK	633	SETKNL	0	0	0	0	0	0	4		D
1	0	0	0	0	0	0	VSRSDR	604	AAHVKQ	0	0	0	0	0	0	0	0	0	0	0	0	KFCLFK	633	SETKNL	0	0	0	0	0	0	24		E
2	0	0	0	0	0	0	VSRSDR	604	AAHVKQ	0	0	0	0	0	0	0	0	0	0	0	0	FKSETK	637	NLLFND	0	0	0	0	0	0	4		F
3	0	0	0	0	0	0	VSRSDR	604	AAHVKQ	0	0	0	0	0	0	0	0	0	0	0	0	FKSETK	637	NLLFND	0	0	0	0	0	0	24		G
4	0	0	0	0	0	0	VSRSDR	604	AAHVKQ	0	0	0	0	0	0	0	0	0	0	0	0	KSETKN	638	LLFNDN	0	0	0	0	0	0	24		H
5	0	0	0	0	0	0	VSRSDR	604	AAHVKQ	0	0	0	0	0	0	0	0	0	0	0	0	ETKNLL	640	FNDNTE	0	0	0	0	0	0	24		I
6	0	0	0	0	0	0	LVLKGE	389	ADALNL	0	0	0	0	0	0	0	0	0	0	0	0	YLAVAV	438	VKKANE	0	0	0	0	0	0	4		K
7	0	1	0	0	0	0	AIAEKK	54	ADAVTL	0	0	0	0	0	0	0	1	0	0	0	0	EIYGTK	85	ESPQTH	0	0	0	0	0	0	4		L
8	0	0	0	0	0	0	TNGEST	558	ADWAKN	0	0	0	0	0	0	0	0	0	0	0	0	LAKLGG	653	RPTYEE	0	0	0	0	0	0	24		M
9	0	0	0	0	0	0	KLRPVA	79	AEIYGT	0	0	1	0	0	0	0	0	0	0	0	0	HTGLGR	121	SAGWII	0	0	0	0	1	1	24		N
20	0	0	0	0	0	0	RLCALC	506	AGDDQG	0	0	0	0	0	0	0	0	0	0	0	0	SCHLAV	591	APNHAV	0	0	0	0	0	0	24		P
1	0	0	0	0	0	0	GGMVFE	67	AGRDPY	0	0	0	0	0	0	0	0	0	0	0	1	PVAAEI	81	YGTKES	0	0	0	0	0	0	24		Q
2	0	0	0	0	0	0	GGMVFE	67	AGRDPY	0	0	0	0	0	0	0	0	0	0	0	0	ESPQTH	91	YYAVAV	0	0	0	0	0	0	24		R
3	0	0	0	0	0	0	GGMVFE	67	AGRDPY	0	0	0	0	0	0	0	0	0	0	0	0	SPQTHY	92	YAVAVV	0	0	0	0	0	0	24		S
4	0	0	0	0	0	0	DNTECL	649	AKLGGR	0	0	0	0	0	0	0	0	0	0	0	0	NLKKCS	676	TSPLLE	0	0	0	0	0	0	4		T
5	0	0	0	0	0	0	ESTADW	561	AKNLNR	0	0	0	0	0	0	0	0	0	0	0	0	VSRSDR	603	AAHVKQ	0	0	0	0	0	0	24		V
6	0	0	0	0	0	0	ESTADW	561	AKNLNR	0	0	0	0	0	0	0	0	0	0	0	0	GGRPTY	657	EEYLGT	0	0	0	0	0	0	24		W
7	0	0	0	0	0	0	LLFKDS	304	ALGFLR	0	0	0	0	0	0	0	0	0	0	0	0	ARYTRV	345	VWCAVG	0	0	0	0	0	0	4		Y
8	0	0	0	0	0	0	FFSQSC	492	APGADP	0	0	0	0	0	0	0	0	0	0	0	0	KNGKNC	625	PDKFCL	0	0	0	0	0	0	4
9	0	0	0	0	0	0	XXXXXX	1	APRKNV	0	0	0	0	0	0	1	0	0	0	0	0	IAEKKA	54	DAVTLD	0	0	0	0	0	0	24
30	0	0	0	0	0	0	XXXXXX	1	APRKNV	0	0	0	0	0	0	0	0	0	0	0	0	EKKADA	56	VTLDGG	0	0	0	0	0	0	24
1	0	0	0	0	0	0	XXXXXX	1	APRKNV	0	0	0	0	0	0	0	0	0	0	0	0	EKKADA	56	VTLDGG	0	0	0	0	0	0	24
2	0	0	0	0	0	0	XXXXXX	1	APRKNV	0	0	0	0	0	0	0	0	0	0	0	0	ADAVTL	59	DGGMVF	0	0	0	0	0	0	24
3	0	0	0	0	0	0	XXXXXX	1	APRKNV	0	0	0	0	0	0	0	0	0	0	0	0	AVTLDG	61	GMVFEA	0	0	0	0	0	0	24
4	0	0	0	0	0	0	XXXXXX	1	APRKNV	0	0	0	0	0	0	0	0	0	0	0	0	VTLDGG	62	MVFEAG	0	0	0	0	0	0	24
5	0	0	0	0	0	0	XXXXXX	1	APRKNV	0	0	0	0	0	0	0	0	0	0	0	0	DGGMVF	65	EAGRDP	0	0	0	0	0	0	24
6	0	0	0	0	0	0	XXXXXX	1	APRKNV	0	0	0	0	0	0	0	0	0	0	0	0	RDPYKL	74	RPVAAE	0	0	0	0	0	0	24
7	0	0	0	0	0	0	XXXXXX	1	APRKNV	0	0	0	0	0	0	0	0	0	0	0	0	KLRPVA	78	AEIYGT	0	0	1	0	0	0	24
8	0	0	0	0	0	0	XXXXXX	1	APRKNV	0	0	0	0	0	0	0	1	0	0	0	0	EIYGTK	85	ESPQTH	0	0	0	0	0	0	4
9	0	0	0	0	0	0	XXXXXX	1	APRKNV	0	0	0	0	0	0	0	1	0	0	0	0	EIYGTK	85	ESPQTH	0	0	0	0	0	0	24
40	0	0	0	0	0	0	XXXXXX	1	APRKNV	0	0	0	0	0	0	0	0	0	0	0	0	KESPQT	90	HYYAVA	0	0	0	0	0	0	24
1	0	0	0	0	0	0	XXXXXX	1	APRKNV	0	0	0	0	0	0	0	0	0	0	0	0	ESPQTH	91	YYAVAV	0	0	0	0	0	0	24
2	0	0	0	0	0	0	XXXXXX	1	APRKNV	0	0	0	0	0	0	0	0	0	0	0	0	ESPQTH	91	YYAVAV	0	0	0	0	0	0	24
3	0	0	0	0	0	0	XXXXXX	1	APRKNV	0	0	0	0	0	0	0	0	0	0	0	0	SPQTHY	92	YAVAVV	0	0	0	0	0	0	2
4	0	0	0	0	0	0	XXXXXX	1	APRKNV	0	0	0	0	0	0	0	0	0	0	0	0	SPQTHY	92	YAVAVV	0	0	0	0	0	0	24
5	0	0	0	0	0	0	XXXXXX	1	APRKNV	0	0	0	0	0	0	0	0	0	0	0	0	SPQTHY	92	YAVAVV	0	0	0	0	0	0	24
6	0	0	0	0	0	0	XXXXXX	1	APRKNV	0	0	0	0	0	0	0	0	0	0	0	0	SPQTHY	92	YAVAVV	0	0	0	0	0	0	24
7	0	0	0	0	0	0	XXXXXX	1	APRKNV	0	0	0	0	0	0	0	0	0	0	0	0	SPQTHY	92	YAVAVV	0	0	0	0	0	0	24
8	0	0	0	0	0	0	XXXXXX	1	APRKNV	0	0	0	0	0	0	0	0	0	0	0	0	SPQTHY	92	YAVAVV	0	0	0	0	0	0	24
9	0	0	0	0	0	0	XXXXXX	1	APRKNV	0	0	0	0	0	0	0	0	0	0	0	0	PQTHYY	93	AVAVVK	0	0	0	0	0	0	24
50	0	0	0	0	0	0	XXXXXX	1	APRKNV	0	0	0	0	0	0	0	0	0	0	0	0	CLQDGA	203	GDVAFV	0	0	0	0	0	0	2
1	0	0	0	0	0	0	XXXXXX	1	APRKNV	0	0	0	0	0	0	0	0	0	0	0	0	VPSHAV	255	VARSVD	0	0	0	0	0	0	2
2	0	0	0	0	0	0	WKLLSK	274	AQEKFG	0	0	0	0	0	0	0	0	0	0	0	0	KDSALG	306	FLRIPS	0	0	0	1	0	0	24
3	0	0	0	0	0	0	FKECHL	248	AQVPSH	0	0	0	0	0	0	0	0	0	0	0	0	GKNKSR	284	SFQLFG	0	0	0	0	0	0	24
4	0	0	0	0	0	0	PQTHYY	94	AVAVVK	0	0	0	0	0	0	0	0	0	1	0	0	PMGILR	133	PYLSWT	0	0	0	0	0	0	24
5	0	0	0	0	0	0	THYYAV	96	AVVKKG	0	0	0	0	0	0	0	0	0	0	1	1	SAGWII	127	PMGILR	0	0	0	1	0	0	24
6	0	0	0	0	0	0	THYYAV	96	AVVKKG	0	0	0	0	0	0	0	0	0	1	0	0	PMGILR	133	PYLSWT	0	0	0	0	0	0	24
7	0	0	0	0	0	0	THYYAV	96	AVVKKG	0	0	0	0	0	0	0	0	0	0	0	0	KCLQDG	202	AGDVAF	0	0	0	0	0	0	24
8	1	0	0	0	0	0	IYTAGK	405	CGLVPV	0	0	0	0	0	0	0	0	0	0	0	0	LTWNSL	451	KDKKSC	0	0	0	0	0	0	24
9	0	0	0	0	0	0	VDAFKE	245	CHLAQV	0	0	0	0	0	0	0	0	0	0	0	0	DSALYL	320	GSRYLT	0	0	0	0	0	0	4
60	0	0	0	0	0	0	VDAFKE	245	CHLAQV	0	0	0	0	0	0	0	0	0	0	0	0	DSALYL	320	GSRYLT	0	0	0	0	0	0	4
1	0	0	0	0	0	0	VTEAQS	587	CHLAVA	0	0	0	0	0	0	0	0	0	0	0	0	STSPLL	681	EACAFL	0	0	0	0	0	0	24
2	0	0	0	0	0	0	YSGAFK	198	CLQDGA	0	0	0	0	0	0	0	0	0	0	0	0	HAVVAR	258	SVDGKE	0	0	0	0	0	0	2
3	0	0	0	0	0	0	YSGAFK	198	CLQDGA	0	0	0	0	0	0	0	0	0	0	0	0	GKNKSR	284	SFQLFG	0	0	0	0	0	0	4
4	0	0	0	0	0	0	YSGAFK	198	CLQDGA	0	0	0	0	0	0	0	0	0	0	0	0	GKNKSR	284	SFQLFG	0	0	0	0	0	0	24
5	0	0	0	0	0	0	YSGAFK	198	CLQDGA	0	0	0	0	0	0	0	0	0	0	0	0	SPPGQR	296	DLLFKD	0	0	0	0	0	0	24
6	0	0	0	0	1	0	GAPSIT	36	CVRRAF	0	0	0	0	0	0	0	0	1	0	0	0	MGILRP	134	YLSWTE	0	0	0	0	0	0	2
7	0	0	0	0	1	0	GAPSIT	36	CVRRAF	0	0	0	0	0	0	0	1	0	0	0	0	GILRPY	135	LSWTES	0	0	0	0	0	0	2
8	0	0	0	0	0	0	AFKCLQ	201	DGAGDV	0	0	0	0	0	0	0	0	0	0	0	0	HAVVAR	258	SVDGKE	0	0	0	0	0	0	24
9	0	0	0	0	0	0	AFKCLQ	201	DGAGDV	0	0	0	0	0	0	0	0	0	0	0	0	GKNKSR	284	SFQLFG	0	0	0	0	0	0	24
70	0	0	0	0	0	0	SPPGQR	297	DLLFKD	0	0	0	0	0	0	0	0	0	0	0	0	KKCQQW	361	SQQSGQ	0	0	0	0	0	0	24
1	0	0	0	0	0	0	SCAPGA	496	DPKSRL	0	0	0	0	0	0	0	0	0	0	0	0	DWAKNL	564	NREDFR	0	0	0	0	0	0	24
2	0	0	0	0	0	0	GSNFQL	107	DQLQGR	0	0	0	0	0	0	0	0	0	0	0	0	FGYSGA	195	FKCLQD	0	0	0	0	0	0	24
3	0	0	0	0	0	0	PEKADR	225	DQYELL	0	0	0	0	0	0	0	0	0	0	0	0	DGKEDL	266	IWKLLS	1	0	0	0	0	0	24
4	0	0	0	0	0	0	NGESTA	559	DWAKNL	0	0	0	0	0	0	0	0	0	0	0	0	KPVTEA	584	QSCHLA	0	0	0	0	0	0	2
5	0	0	0	0	0	0	NGESTA	559	DWAKNL	0	0	0	0	0	0	0	0	0	0	0	0	KPVTEA	584	QSCHLA	0	0	0	0	0	0	4
6	0	0	0	0	0	0	NGESTA	559	DWAKNL	0	0	0	0	0	0	0	0	0	0	0	0	KPVTEA	584	QSCHLA	0	0	0	0	0	0	24
7	0	0	0	0	0	0	DGGMVF	66	EAGRDP	0	0	0	0	0	0	0	1	0	0	0	0	EIYGTK	85	ESPQTH	0	0	0	0	0	0	24
8	0	0	0	0	0	0	DGGMVF	66	EAGRDP	0	0	0	0	0	0	0	0	0	0	0	0	GTKESP	88	QTHYYA	0	0	0	0	0	0	24
9	0	0	0	0	0	0	DGGMVF	66	EAGRDP	0	0	0	0	0	0	0	0	0	0	0	0	KESPQT	90	HYYAVA	0	0	0	0	0	0	24
80	0	0	0	0	0	0	DGGMVF	66	EAGRDP	0	0	0	0	0	0	0	0	0	0	0	0	KESPQT	90	HYYAVA	0	0	0	0	0	0	24
1	0	0	0	0	0	0	DGGMVF	66	EAGRDP	0	0	0	0	0	0	0	0	0	0	0	0	SPQTHY	92	YAVAVV	0	0	0	0	0	0	2
2	0	0	0	0	0	0	DGGMVF	66	EAGRDP	0	0	0	0	0	0	0	0	0	0	0	0	SPQTHY	92	YAVAVV	0	0	0	0	0	0	2
3	0	0	0	0	0	0	DGGMVF	66	EAGRDP	0	0	0	0	0	0	0	0	0	0	0	0	SPQTHY	92	YAVAVV	0	0	0	0	0	0	4
4	0	0	0	0	0	0	DGGMVF	66	EAGRDP	0	0	0	0	0	0	0	0	0	0	0	0	SPQTHY	92	YAVAVV	0	0	0	0	0	0	4
5	0	0	0	0	0	0	DGGMVF	66	EAGRDP	0	0	0	0	0	0	0	0	0	0	0	0	SPQTHY	92	YAVAVV	0	0	0	0	0	0	24
6	0	0	0	0	0	0	DGGMVF	66	EAGRDP	0	0	0	0	0	0	0	0	0	0	0	0	SPQTHY	92	YAVAVV	0	0	0	0	0	0	24
7	0	0	0	0	0	0	DGGMVF	66	EAGRDP	0	0	0	0	0	0	0	0	0	0	0	0	SPQTHY	92	YAVAVV	0	0	0	0	0	0	24
8	0	0	0	0	0	0	DGGMVF	66	EAGRDP	0	0	0	0	0	0	0	0	0	0	0	0	SPQTHY	92	YAVAVV	0	0	0	0	0	0	24
9	0	0	0	0	0	0	DGGMVF	66	EAGRDP	0	0	0	0	0	0	0	0	0	0	0	0	SPQTHY	92	YAVAVV	0	0	0	0	0	0	24
90	0	0	0	0	0	0	DGGMVF	66	EAGRDP	0	0	0	0	0	0	0	0	0	0	0	0	PQTHYY	93	AVAVVK	0	0	0	0	0	0	24
1	0	0	0	0	0	0	AKNLNR	567	EDFRLL	0	0	0	0	0	0	0	0	0	0	0	0	VSRSDR	603	AAHVKQ	0	0	0	0	0	0	24
2	0	0	0	0	0	0	ADRDQY	228	ELLCLN	0	0	0	0	0	0	0	0	0	0	0	0	VPSHAV	255	VARSVD	0	0	0	0	0	0	2
3	0	0	0	0	0	0	ADRDQY	228	ELLCLN	0	0	0	0	0	0	0	0	0	0	0	0	HAVVAR	258	SVDGKE	0	0	0	0	0	0	24
4	0	0	0	0	0	0	KETTVF	216	ENLPEK	0	0	0	0	0	0	0	0	0	0	0	0	DRDQYE	228	LLCLNN	0	0	0	0	0	0	24
5	0	0	0	0	0	0	KETTVF	216	ENLPEK	0	0	0	0	0	0	0	0	0	0	0	0	DAFKEC	245	HLAQVP	0	0	0	0	0	0	4
6	0	0	0	0	0	0	KETTVF	216	ENLPEK	0	0	0	0	0	0	0	0	0	0	0	0	HAVVAR	258	SVDGKE	0	0	0	0	0	0	24
7	0	0	0	0	0	0	KETTVF	216	ENLPEK	0	0	0	0	0	0	0	0	0	0	0	0	HAVVAR	258	SVDGKE	0	0	0	0	0	0	24
8	0	0	0	0	0	0	KETTVF	216	ENLPEK	0	0	0	0	0	0	0	0	1	0	0	0	DLIWKL	270	LSKAQE	0	0	0	0	0	0	24
9	0	0	0	0	0	0	KETTVF	216	ENLPEK	0	0	0	0	0	0	0	0	0	0	0	0	WKLLSK	273	AQEKFG	0	0	0	0	0	0	2
100	0	0	0	0	0	0	KETTVF	216	ENLPEK	0	0	0	0	0	0	0	0	0	0	0	0	WKLLSK	273	AQEKFG	0	0	0	0	0	0	2
1	0	0	0	0	0	0	KETTVF	216	ENLPEK	0	0	0	0	0	0	0	0	0	0	0	0	WKLLSK	273	AQEKFG	0	0	0	0	0	0	2
2	0	0	0	0	0	0	KETTVF	216	ENLPEK	0	0	0	0	0	0	0	0	0	0	0	0	WKLLSK	273	AQEKFG	0	0	0	0	0	0	2
3	0	0	0	0	0	0	KETTVF	216	ENLPEK	0	0	0	0	0	0	0	0	0	0	0	0	WKLLSK	273	AQEKFG	0	0	0	0	0	0	2
4	0	0	0	0	0	0	KETTVF	216	ENLPEK	0	0	0	0	0	0	0	0	0	0	0	0	WKLLSK	273	AQEKFG	0	0	0	0	0	0	4
5	0	0	0	0	0	0	KETTVF	216	ENLPEK	0	0	0	0	0	0	0	0	0	0	0	0	WKLLSK	273	AQEKFG	0	0	0	0	0	0	4
6	0	0	0	0	0	0	KETTVF	216	ENLPEK	0	0	0	0	0	0	0	0	0	0	0	0	WKLLSK	273	AQEKFG	0	0	0	0	0	0	4
7	0	0	0	0	0	0	KETTVF	216	ENLPEK	0	0	0	0	0	0	0	0	0	0	0	0	WKLLSK	273	AQEKFG	0	0	0	0	0	0	4
8	0	0	0	0	0	0	KETTVF	216	ENLPEK	0	0	0	0	0	0	0	0	0	0	0	0	WKLLSK	273	AQEKFG	0	0	0	0	0	0	24
9	0	0	0	0	0	0	KETTVF	216	ENLPEK	0	0	0	0	0	0	0	0	0	0	0	0	WKLLSK	273	AQEKFG	0	0	0	0	0	0	24
110	0	0	0	0	0	0	KETTVF	216	ENLPEK	0	0	0	0	0	0	0	0	0	0	0	0	WKLLSK	273	AQEKFG	0	0	0	0	0	0	24
1	0	0	0	0	0	0	KETTVF	216	ENLPEK	0	0	0	0	0	0	0	0	0	0	0	0	WKLLSK	273	AQEKFG	0	0	0	0	0	0	24
2	0	0	0	0	0	0	KETTVF	216	ENLPEK	0	0	0	0	0	0	0	0	0	0	0	0	WKLLSK	273	AQEKFG	0	0	0	0	0	0	24
3	0	0	0	0	0	0	KETTVF	216	ENLPEK	0	0	0	0	0	0	0	0	0	0	0	0	WKLLSK	273	AQEKFG	0	0	0	0	0	0	24
4	0	0	0	0	0	0	KETTVF	216	ENLPEK	0	0	0	0	0	0	0	0	0	0	0	0	LLSKAQ	275	EKFGKN	0	0	0	0	0	0	24
5	0	0	0	0	0	0	LCKGEG	178	ENQCAC	0	0	0	0	0	0	0	0	0	0	0	0	GQRDLL	299	FKDSAL	0	0	0	0	0	0	2
6	0	0	0	0	0	0	LVPVLA	413	ENRKSS	0	0	0	0	0	0	0	0	0	0	0	0	FVKNDT	547	VWENTN	0	0	0	0	0	0	24
7	0	0	0	0	0	0	LDGGMV	65	FEAGRD	0	0	0	0	0	0	0	0	0	0	0	0	SPQTHY	92	YAVAVV	0	0	0	0	0	0	24
8	0	0	0	0	0	0	LHQQAL	618	FGKNGK	0	0	0	0	0	0	0	0	0	0	0	0	AKLGGR	654	PTYEEY	0	0	0	0	0	0	24
9	0	0	0	0	0	0	GQRDLL	300	FKDSAL	0	0	0	0	0	0	0	0	0	0	0	0	VTCATA	374	STTDDC	0	0	0	0	0	0	2
120	0	0	0	0	0	0	NLNRED	569	FRLLCL	0	0	0	0	0	0	0	0	0	0	0	0	HAVVSR	600	SDRAAH	0	0	0	0	0	0	2
1	0	0	0	0	0	0	NLNRED	569	FRLLCL	0	0	0	0	0	0	0	0	0	0	0	0	HAVVSR	600	SDRAAH	0	0	0	0	0	0	4
2	0	0	0	0	0	0	NLNRED	569	FRLLCL	0	0	0	0	0	0	0	0	0	0	0	0	HAVVSR	600	SDRAAH	0	0	0	0	0	0	24
3	0	0	0	0	0	0	NLNRED	569	FRLLCL	0	0	0	0	0	0	0	0	0	0	0	0	HAVVSR	600	SDRAAH	0	0	0	0	0	0	24
4	0	0	0	0	0	0	NLNRED	569	FRLLCL	0	0	0	0	0	0	0	0	0	0	0	0	VSRSDR	603	AAHVKQ	0	0	0	0	0	0	2
5	0	0	0	0	0	0	NLNRED	569	FRLLCL	0	0	0	0	0	0	0	0	0	0	0	0	VSRSDR	603	AAHVKQ	0	0	0	0	0	0	4
6	0	0	0	0	0	0	NLNRED	569	FRLLCL	0	0	0	0	0	0	0	0	0	0	0	0	VSRSDR	603	AAHVKQ	0	0	0	0	0	0	4
7	0	0	0	0	0	0	NLNRED	569	FRLLCL	0	0	0	0	0	0	0	0	0	0	0	0	VSRSDR	603	AAHVKQ	0	0	0	0	0	0	24
8	0	0	0	0	0	0	NLNRED	569	FRLLCL	0	0	0	0	0	0	0	0	0	0	0	0	VSRSDR	603	AAHVKQ	0	0	0	0	0	0	24
9	0	0	0	0	0	0	NLNRED	569	FRLLCL	0	0	0	0	0	0	0	0	0	0	0	0	VSRSDR	603	AAHVKQ	0	0	0	0	0	0	24
130	0	0	0	0	0	0	NLNRED	569	FRLLCL	0	0	0	0	0	0	0	0	0	0	0	0	VSRSDR	603	AAHVKQ	0	0	0	0	0	0	24
1	0	0	0	0	0	0	SCAFDE	486	FFSQSC	0	0	0	0	0	0	0	0	0	0	0	0	KEKYYG	525	YTGAFR	0	0	0	0	0	0	24
2	0	0	0	0	0	0	SCAFDE	486	FFSQSC	0	0	0	0	0	0	0	0	0	0	0	0	YTGAFR	531	CLAEDV	0	0	0	0	0	0	24
3	0	0	0	0	0	0	PYFGYS	194	GAFKCL	0	0	0	0	0	0	0	0	0	0	0	0	NLPEKA	222	DRDQYE	0	0	0	0	0	0	2
4	0	0	0	0	0	0	FKCLQD	202	GAGDVA	0	0	0	0	0	0	0	0	0	0	0	0	PPGQRD	297	LLFKDS	0	0	0	0	0	0	24
5	0	0	0	0	0	0	WRMKKL	30	GAPSIT	0	0	0	0	1	0	0	0	0	0	0	0	ESPQTH	91	YYAVAV	0	0	0	0	0	0	24
6	0	0	0	0	0	0	CLQDGA	204	GDVAFV	0	0	0	0	0	0	0	0	0	0	0	0	PGQRDL	298	LFKDSA	0	0	0	0	0	0	24
7	0	0	0	0	0	0	VWENTN	554	GESTAD	0	0	0	0	0	0	0	0	0	0	0	0	VSRSDR	603	AAHVKQ	0	0	0	0	0	0	24
8	0	0	0	0	0	0	GMVFEA	68	GRDPYK	0	0	0	0	0	0	0	0	0	0	0	0	ESPQTH	91	YYAVAV	0	0	0	0	0	0	24
9	0	0	0	0	0	0	QLDQLQ	111	GRKSCH	0	0	0	0	0	0	0	0	0	0	0	0	LEPLQG	147	AVAKFF	0	0	0	0	0	0	24
140	0	0	0	0	0	0	GLGRSA	124	GWIIPM	0	0	1	1	0	0	0	0	0	0	0	0	NQCACS	184	SREPYF	0	0	0	0	0	0	24
1	0	0	0	0	0	0	TEAQSC	588	HLAVAP	0	0	0	0	0	0	0	0	0	0	0	0	VSRSDR	603	AAHVKQ	0	0	0	0	0	0	24
2	0	0	0	0	0	0	KESPQT	91	HYYAVA	0	0	0	0	0	0	0	0	0	0	0	0	HTGLGR	121	SAGWII	0	0	0	0	1	1	24
3	0	0	0	0	0	0	KESPQT	91	HYYAVA	0	0	0	0	0	0	0	0	0	0	0	0	HTGLGR	121	SAGWII	0	0	0	0	1	1	24
4	0	0	0	0	0	0	ALGFLR	310	IPSKVD	1	0	0	0	0	0	0	0	0	0	0	0	LGSRYL	325	TTLKNL	0	0	0	0	0	0	2
5	0	0	0	0	0	0	STTDDC	381	IVLVLK	1	0	0	0	0	0	0	0	0	0	0	0	KKSCHT	459	AVDRTA	0	0	0	0	0	0	24
6	0	0	0	0	0	0	DGKEDL	267	IWKLLS	1	0	0	0	0	0	0	0	0	0	0	0	GKNKSR	284	SFQLFG	0	0	0	0	0	0	4
7	0	0	0	0	0	0	DGKEDL	267	IWKLLS	1	0	0	0	0	0	0	0	0	0	0	0	GKNKSR	284	SFQLFG	0	0	0	0	0	0	4
8	0	0	0	0	0	0	FENLPE	221	KADRDQ	0	0	0	0	0	0	0	0	0	0	0	0	LKDKKS	456	CHTAVD	0	0	0	0	0	0	2
9	1	0	0	0	0	0	IWKLLS	273	KAQEKF	0	0	0	0	0	0	0	0	0	0	0	0	PGQRDL	298	LFKDSA	0	0	0	0	0	0	24
150	0	0	0	0	0	0	KCVPNS	520	KEKYYG	0	0	0	0	0	0	0	0	0	0	0	0	AKNLNR	566	EDFRLL	0	0	0	0	0	0	2
1	0	0	0	0	0	0	LAVAVV	440	KKANEG	0	0	0	0	0	0	0	0	0	1	0	0	GWNIPM	471	GLIVNQ	0	0	1	0	0	0	24
2	0	0	0	0	0	0	WQWRMK	28	KLGAPS	0	0	0	0	0	0	0	1	0	0	0	0	AIAEKK	53	ADAVTL	0	0	0	0	0	0	4
3	0	0	0	0	0	0	AGRDPY	73	KLRPVA	0	0	0	0	0	0	0	0	0	0	0	0	KSCHTG	118	LGRSAG	0	0	0	0	0	0	24
4	0	0	0	0	0	0	AQEKFG	280	KNKSRS	0	0	0	0	0	0	0	0	0	0	0	0	LGSRYL	325	TTLKNL	0	0	0	0	0	0	24
5	0	0	0	0	0	0	RYLTTL	329	KNLRET	0	0	0	0	0	0	0	0	0	0	0	0	PEEQKK	357	CQQWSQ	0	0	0	0	0	0	2
6	0	0	0	0	0	0	CLDGTR	579	KPVTEA	0	0	0	0	0	0	0	0	0	0	0	0	HAVVSR	600	SDRAAH	0	0	0	0	0	0	2
7	0	0	0	0	0	0	AFKECH	247	LAQVPS	0	0	0	0	0	0	0	0	0	0	0	0	KFGKNK	282	SRSFQL	0	0	0	0	0	0	2
8	0	0	0	0	0	0	AFKECH	247	LAQVPS	0	0	0	0	0	0	0	0	0	0	0	0	KFGKNK	282	SRSFQL	0	0	0	0	0	0	4
9	0	0	0	0	0	0	REDFRL	572	LCLDGT	0	0	0	0	0	0	0	0	0	0	0	0	VSRSDR	603	AAHVKQ	0	0	0	0	0	0	2
160	0	0	0	0	0	0	REDFRL	572	LCLDGT	0	0	0	0	0	0	0	0	0	0	0	0	VSRSDR	603	AAHVKQ	0	0	0	0	0	0	4
1	0	0	0	0	0	0	REDFRL	572	LCLDGT	0	0	0	0	0	0	0	0	0	0	0	0	VSRSDR	603	AAHVKQ	0	0	0	0	0	0	4
2	0	0	0	0	0	0	REDFRL	572	LCLDGT	0	0	0	0	0	0	0	0	0	0	0	0	VSRSDR	603	AAHVKQ	0	0	0	0	0	0	24
3	0	0	0	0	0	0	REDFRL	572	LCLDGT	0	0	0	0	0	0	0	0	0	0	0	0	VSRSDR	603	AAHVKQ	0	0	0	0	0	0	24
4	0	0	0	0	0	0	KADAVT	59	LDGGMV	0	0	0	0	0	0	0	0	0	0	0	0	SPQTHY	92	YAVAVV	0	0	0	0	0	0	24
5	0	0	0	0	0	0	KADAVT	59	LDGGMV	0	0	0	0	0	0	0	0	0	0	0	0	AKFFSA	155	SCVPCI	0	0	0	0	0	1	24
6	0	0	0	0	0	0	DFRLLC	574	LDGTRK	0	0	0	0	0	0	0	0	0	0	0	0	VSRSDR	603	AAHVKQ	0	0	0	0	0	0	2
7	0	0	0	0	0	0	VDSALY	320	LGSRYL	0	0	0	0	0	0	0	0	0	0	0	0	TLKNLR	332	ETAEEV	0	0	0	0	0	0	4
8	0	0	0	0	0	0	ADWAKN	564	LNREDF	0	0	0	0	0	0	0	0	0	0	0	0	VSRSDR	603	AAHVKQ	0	0	0	0	0	0	24
9	0	0	0	0	0	0	TTVFEN	218	LPEKAD	0	0	0	0	0	0	0	0	0	0	0	0	GKNKSR	284	SFQLFG	0	0	0	0	0	0	4
170	0	0	0	0	0	0	TTVFEN	218	LPEKAD	0	0	0	0	0	0	0	0	0	0	0	0	GKNKSR	284	SFQLFG	0	0	0	0	0	0	4
1	0	0	0	0	0	0	DSALGF	308	LRIPSK	0	0	1	0	0	0	0	0	0	0	0	0	ALYLGS	322	RYLTTL	0	0	0	0	0	0	24
2	0	0	0	0	0	0	DSALGF	308	LRIPSK	0	0	1	0	0	0	0	0	0	0	0	0	YLGSRY	324	LTTLKN	0	0	0	0	0	0	24
3	0	0	0	0	0	0	DSALGF	308	LRIPSK	0	0	1	0	0	0	0	0	0	0	0	0	ASTTDD	379	CIVLVL	0	1	0	0	0	0	24
4	0	0	0	0	0	0	DSALGF	308	LRIPSK	0	0	1	0	0	0	0	0	0	0	0	0	VPVLAE	413	NRKSSK	0	0	0	0	0	0	24
5	0	0	1	0	0	0	DLIWKL	271	LSKAQE	0	0	0	0	0	0	0	0	0	0	0	0	FGSPPG	294	QRDLLF	0	0	0	0	0	0	24
6	0	0	1	0	0	0	DLIWKL	271	LSKAQE	0	0	0	0	0	0	0	0	0	0	0	0	PPGQRD	297	LLFKDS	0	0	0	0	0	0	24
7	0	0	1	0	0	0	DLIWKL	271	LSKAQE	0	0	0	0	0	0	0	0	0	0	0	0	PGQRDL	298	LFKDSA	0	0	0	0	0	0	24
8	0	0	1	0	0	0	DLIWKL	271	LSKAQE	0	0	0	0	0	0	0	0	0	0	0	0	RDLLFK	301	DSALGF	0	0	0	0	0	0	24
9	0	0	0	0	0	0	DWAKNL	565	NREDFR	0	0	0	0	0	0	0	0	0	0	0	0	CLAKLG	652	GRPTYE	0	0	0	0	0	0	24
180	0	0	0	0	0	0	NEGLTW	449	NSLKDK	0	0	0	0	0	0	0	0	0	1	0	0	MGLIVN	476	QTGSCA	0	0	0	0	0	0	2
1	0	0	0	0	0	0	NEGLTW	449	NSLKDK	0	0	0	0	0	0	0	0	0	1	0	0	MGLIVN	476	QTGSCA	0	0	0	0	0	0	4
2	0	0	0	0	0	0	NEGLTW	449	NSLKDK	0	0	0	0	0	0	0	0	0	1	0	0	MGLIVN	476	QTGSCA	0	0	0	0	0	0	24
3	0	0	0	0	0	0	ELLCLN	234	NSRAPV	0	0	0	0	0	0	0	0	0	0	0	0	ALGFLR	309	IPSKVD	1	0	0	0	0	0	4
4	0	0	0	0	0	0	FEAGRD	71	PYKLRP	0	0	0	0	0	0	0	1	0	0	0	0	EIYGTK	85	ESPQTH	0	0	0	0	0	0	24
5	0	0	0	0	0	0	FEAGRD	71	PYKLRP	0	0	0	0	0	0	0	0	0	0	0	0	SPQTHY	92	YAVAVV	0	0	0	0	0	0	24
6	0	0	0	0	0	0	AVGPEE	355	QKKCQQ	0	0	0	0	0	0	0	0	0	0	0	0	VLKGEA	389	DALNLD	0	0	0	0	0	0	24
7	0	0	0	0	0	0	KQVLLH	614	QQALFG	0	0	0	0	0	0	0	0	0	0	0	0	ETKNLL	640	FNDNTE	0	0	0	0	0	0	4
8	0	0	0	0	0	0	KPVTEA	585	QSCHLA	0	0	0	0	0	0	0	0	0	0	0	0	CSTSPL	680	LEACAF	0	0	0	0	0	0	24
9	0	0	0	0	0	0	MVFEAG	69	RDPYKL	0	0	0	0	0	0	0	0	0	0	0	0	GQRDLL	299	FKDSAL	0	0	0	0	0	0	4
190	0	0	0	0	0	0	SALGFL	309	RIPSKV	0	1	0	0	0	0	0	0	0	0	0	0	YLGSRY	324	LTTLKN	0	0	0	0	0	0	24
1	0	0	0	0	0	0	SALGFL	309	RIPSKV	0	1	0	0	0	0	0	0	0	0	0	0	AVGPEE	354	QKKCQQ	0	0	0	0	0	0	24
2	0	0	0	0	0	0	XXXXAP	3	RKNVRW	0	0	0	0	0	0	0	0	0	0	0	0	HYYAVA	96	VVKKGS	0	0	0	0	0	0	4
3	0	0	0	0	0	0	RDPYKL	75	RPVAAE	0	0	0	0	0	0	0	0	0	0	0	0	SPQTHY	92	YAVAVV	0	0	0	0	0	0	24
4	0	0	0	0	0	0	SHAVVA	258	RSVDGK	0	0	0	0	0	0	0	0	0	0	0	0	GKNKSR	284	SFQLFG	0	0	0	0	0	0	4
5	0	0	0	0	0	0	APRKNV	7	RWCTIS	0	0	0	0	1	0	0	0	0	0	0	0	VAVVKK	100	GSNFQL	0	0	0	0	0	0	2
6	0	0	0	0	0	0	EWFKCR	21	RWQWRM	0	0	0	0	0	0	1	0	0	0	0	0	ITCVRR	39	AFALEC	0	0	0	0	0	0	2
7	0	0	0	0	0	0	AEEVKA	341	RYTRVV	0	0	0	0	0	0	0	0	0	0	0	0	WSQQSG	366	QNVTCA	0	0	0	0	0	0	24
8	0	0	0	0	0	0	AKFFSA	156	SCVPCI	0	0	0	0	0	1	0	0	0	0	0	0	CACSSR	186	EPYFGY	0	0	0	0	0	0	24
9	0	1	0	0	0	0	LIWKLL	272	SKAQEK	0	0	0	0	0	0	0	0	0	0	0	0	GKNKSR	284	SFQLFG	0	0	0	0	0	0	4
200	0	1	0	0	0	0	LIWKLL	272	SKAQEK	0	0	0	0	0	0	0	0	0	0	0	0	GKNKSR	284	SFQLFG	0	0	0	0	0	0	4
1	0	1	0	0	0	0	LIWKLL	272	SKAQEK	0	0	0	0	0	0	0	0	0	0	0	0	GKNKSR	284	SFQLFG	0	0	0	0	0	0	4
2	0	1	0	0	0	0	LIWKLL	272	SKAQEK	0	0	0	0	0	0	0	0	0	0	0	0	GKNKSR	284	SFQLFG	0	0	0	0	0	0	24
3	0	0	0	0	0	0	LLCLNN	235	SRAPVD	0	0	0	0	0	0	0	0	0	0	0	0	RSVDGK	263	EDLIWK	0	0	0	1	0	0	2
4	0	0	0	0	0	0	KFGKNK	283	SRSFQL	0	0	0	0	0	0	0	0	0	0	0	0	LLFKDS	303	ALGFLR	0	0	0	0	0	0	2
5	0	0	0	0	0	0	HAVVAR	259	SVDGKE	0	0	0	0	0	0	0	0	0	0	0	0	GKNKSR	284	SFQLFG	0	0	0	0	0	0	2
6	0	0	0	0	0	0	HAVVAR	259	SVDGKE	0	0	0	0	0	0	0	0	0	0	0	0	GKNKSR	284	SFQLFG	0	0	0	0	0	0	2
7	0	0	0	0	0	0	HAVVAR	259	SVDGKE	0	0	0	0	0	0	0	0	0	0	0	0	GKNKSR	284	SFQLFG	0	0	0	0	0	0	2
8	0	0	0	0	0	0	HAVVAR	259	SVDGKE	0	0	0	0	0	0	0	0	0	0	0	0	GKNKSR	284	SFQLFG	0	0	0	0	0	0	2
9	0	0	0	0	0	0	HAVVAR	259	SVDGKE	0	0	0	0	0	0	0	0	0	0	0	0	GKNKSR	284	SFQLFG	0	0	0	0	0	0	2
210	0	0	0	0	0	0	HAVVAR	259	SVDGKE	0	0	0	0	0	0	0	0	0	0	0	0	GKNKSR	284	SFQLFG	0	0	0	0	0	0	4
1	0	0	0	0	0	0	HAVVAR	259	SVDGKE	0	0	0	0	0	0	0	0	0	0	0	0	GKNKSR	284	SFQLFG	0	0	0	0	0	0	4
2	0	0	0	0	0	0	HAVVAR	259	SVDGKE	0	0	0	0	0	0	0	0	0	0	0	0	GKNKSR	284	SFQLFG	0	0	0	0	0	0	4
3	0	0	0	0	0	0	HAVVAR	259	SVDGKE	0	0	0	0	0	0	0	0	0	0	0	0	GKNKSR	284	SFQLFG	0	0	0	0	0	0	4
4	0	0	0	0	0	0	HAVVAR	259	SVDGKE	0	0	0	0	0	0	0	0	0	0	0	0	GKNKSR	284	SFQLFG	0	0	0	0	0	0	24
5	0	0	0	0	0	0	HAVVAR	259	SVDGKE	0	0	0	0	0	0	0	0	0	0	0	0	GKNKSR	284	SFQLFG	0	0	0	0	0	0	24
6	0	0	0	0	0	0	HAVVAR	259	SVDGKE	0	0	0	0	0	0	0	0	0	0	0	0	GKNKSR	284	SFQLFG	0	0	0	0	0	0	24
7	0	0	0	0	0	0	HAVVAR	259	SVDGKE	0	0	0	0	0	0	0	0	0	0	0	0	GKNKSR	284	SFQLFG	0	0	0	0	0	0	24
8	0	0	0	0	0	0	HAVVAR	259	SVDGKE	0	0	0	0	0	0	0	0	0	0	0	0	GKNKSR	284	SFQLFG	0	0	0	0	0	0	24
9	0	0	0	0	0	0	HAVVAR	259	SVDGKE	0	0	0	0	0	0	0	0	0	0	0	0	GKNKSR	284	SFQLFG	0	0	0	0	0	0	24
220	0	0	0	0	0	0	HAVVAR	259	SVDGKE	0	0	0	0	0	0	0	0	0	0	0	0	SPPGQR	296	DLLFKD	0	0	0	0	0	0	24
1	0	0	0	0	0	0	HAVVAR	259	SVDGKE	0	0	0	0	0	0	0	0	0	0	0	0	PPGQRD	297	LLFKDS	0	0	0	0	0	0	24
2	0	0	0	0	0	0	HAVVAR	259	SVDGKE	0	0	0	0	0	0	0	0	0	0	0	0	PPGQRD	297	LLFKDS	0	0	0	0	0	0	24
3	0	0	0	0	0	0	HAVVAR	259	SVDGKE	0	0	0	0	0	0	0	0	0	0	0	0	PGQRDL	298	LFKDSA	0	0	0	0	0	0	24
4	0	0	0	0	0	0	HAVVAR	259	SVDGKE	0	0	0	0	0	0	0	0	0	0	0	0	PGQRDL	298	LFKDSA	0	0	0	0	0	0	24
5	0	0	0	0	0	0	HAVVAR	259	SVDGKE	0	0	0	0	0	0	0	0	0	0	0	0	RDLLFK	301	DSALGF	0	0	0	0	0	0	24
6	0	0	0	0	0	0	GTRKPV	582	TEAQSC	0	0	0	0	0	0	0	0	0	0	0	0	STSPLL	681	EACAFL	0	0	0	0	0	0	24
7	0	0	0	0	0	0	LLFNDN	645	TECLAK	0	0	0	0	0	0	0	0	0	0	0	0	LKKCST	677	SPLLEA	0	0	0	0	0	0	4
8	0	0	0	0	0	0	LLFNDN	645	TECLAK	0	0	0	0	0	0	0	0	0	0	0	0	LKKCST	677	SPLLEA	0	0	0	0	0	0	24
9	0	0	0	0	0	0	LLFNDN	645	TECLAK	0	0	0	0	0	0	0	0	0	0	0	0	LLEACA	685	FLTR	0	0	0	0	0	0	2
230	0	0	0	0	0	0	RPYLSW	139	TESLEP	0	0	0	0	0	0	1	0	0	0	0	0	IDRQAY	166	PNLCQL	0	0	0	0	0	0	2
1	0	0	0	0	0	0	KKADAV	58	TLDGGM	0	0	0	0	0	0	0	0	0	0	0	0	KSCHTG	118	LGRSAG	0	0	0	0	0	0	2
2	0	0	0	0	0	0	KKADAV	58	TLDGGM	0	0	0	0	0	0	0	0	0	0	0	0	KSCHTG	118	LGRSAG	0	0	0	0	0	0	24
3	0	0	0	0	0	0	KKADAV	58	TLDGGM	0	0	0	0	0	0	0	0	0	0	0	0	FSASCV	158	PCIDRQ	0	0	1	0	0	0	4
4	0	0	0	0	0	0	TCATAS	376	TTDDCI	0	0	0	0	0	1	0	1	0	0	0	0	LIVNQT	478	GSCAFD	0	0	0	0	0	0	4
5	0	0	0	0	0	0	TCATAS	376	TTDDCI	0	0	0	0	0	1	0	1	0	0	0	0	LIVNQT	478	GSCAFD	0	0	0	0	0	0	4
6	0	0	0	0	0	0	PYKLRP	77	VAAEIY	0	0	0	0	1	0	0	0	0	0	0	0	KKGSNF	104	QLDQLQ	0	0	0	0	0	0	2
7	0	0	0	0	0	0	PYKLRP	77	VAAEIY	0	0	0	0	1	0	0	0	0	0	0	0	KKGSNF	104	QLDQLQ	0	0	0	0	0	0	24
8	0	0	0	0	0	0	AVVARS	260	VDGKED	0	0	0	0	0	0	0	0	0	0	0	0	PGQRDL	298	LFKDSA	0	0	0	0	0	0	24
9	0	0	0	0	0	0	TLDGGM	64	VFEAGR	0	0	0	0	0	0	0	1	0	0	0	0	EIYGTK	85	ESPQTH	0	0	0	0	0	0	4
240	0	0	0	0	0	0	TLDGGM	64	VFEAGR	0	0	0	0	0	0	0	0	0	0	0	0	QTHYYA	94	VAVVKK	0	0	0	0	0	0	24
1	0	0	0	0	0	0	FVKETT	214	VFENLP	0	0	0	0	0	0	0	0	0	0	0	0	HAVVAR	258	SVDGKE	0	0	0	0	0	0	24
2	0	0	0	0	0	0	FVKETT	214	VFENLP	0	0	0	0	0	0	0	0	0	0	0	0	GKNKSR	284	SFQLFG	0	0	0	0	0	0	24
3	0	0	0	0	0	0	FVKETT	214	VFENLP	0	0	0	0	0	0	0	0	0	0	0	0	GKNKSR	284	SFQLFG	0	0	0	0	0	0	24
4	0	0	0	0	0	0	RCLAED	537	VGDVAF	0	0	0	0	0	0	0	0	0	0	0	0	CLFKSE	635	TKNLLF	0	0	0	0	0	0	4
5	0	0	0	0	0	0	AGDVAF	209	VKETTV	0	0	0	0	0	0	0	0	0	0	0	0	WKLLSK	273	AQEKFG	0	0	0	0	0	0	2
6	0	0	0	0	0	0	AGDVAF	209	VKETTV	0	0	0	0	0	0	0	0	0	0	0	0	WKLLSK	273	AQEKFG	0	0	0	0	0	0	4
7	0	0	0	0	0	0	AGDVAF	209	VKETTV	0	0	0	0	0	0	0	0	0	0	0	0	WKLLSK	273	AQEKFG	0	0	0	0	0	0	24
8	0	0	0	0	0	0	AGDVAF	209	VKETTV	0	0	0	0	0	0	0	0	0	0	0	0	LLSKAQ	275	EKFGKN	0	0	0	0	0	0	24
9	0	0	0	0	0	0	AGDVAF	209	VKETTV	0	0	0	0	0	0	0	0	0	0	0	0	LLSKAQ	275	EKFGKN	0	0	0	0	0	0	24
250	0	0	0	0	0	0	GESTAD	560	WAKNLN	0	0	0	0	0	0	0	0	0	0	0	0	DRAAHV	607	KQVLLH	0	0	0	0	0	0	2
1	0	0	0	0	0	0	KCRRWQ	24	WRMKKL	0	0	0	0	0	0	0	0	0	0	0	0	CHTGLG	120	RSAGWI	0	0	0	0	0	1	24
2	0	0	0	0	0	0	LRPYLS	138	WTESLE	0	0	0	0	0	0	0	0	0	0	0	0	QGAVAK	151	FFSASC	0	0	0	0	0	0	2
3	0	0	0	0	0	0	SPQTHY	93	YAVAVV	0	0	0	0	0	0	0	0	0	0	0	0	DQLQGR	112	KSCHTG	0	0	0	0	0	0	24
4	0	0	0	0	0	0	SPQTHY	93	YAVAVV	0	0	0	0	0	0	0	0	0	0	0	1	RSAGWI	126	IPMGIL	1	0	0	0	1	0	24
5	0	0	0	0	0	0	SPQTHY	93	YAVAVV	0	0	0	0	0	0	0	0	0	0	0	0	FSASCV	158	PCIDRQ	0	0	1	0	0	0	24
6	0	0	0	0	0	0	SPQTHY	93	YAVAVV	0	0	0	0	0	0	0	0	0	0	0	0	ASCVPC	160	IDRQAY	1	0	0	0	0	0	24
7	0	0	0	0	0	0	SPQTHY	93	YAVAVV	0	0	0	0	0	0	0	0	0	0	0	0	QLCKGE	176	GENQCA	0	0	0	0	0	0	24
8	0	0	0	0	0	0	LYLGSR	324	YLTTLK	0	0	0	0	0	0	0	0	0	0	0	0	TRVVWC	348	AVGPEE	0	0	0	0	0	0	2
9	0	0	0	0	0	0	LYLGSR	324	YLTTLK	0	0	0	0	0	0	0	0	0	0	0	0	TRVVWC	348	AVGPEE	0	0	0	0	0	0	4
260	0	0	0	0	0	0	LYLGSR	324	YLTTLK	0	0	0	0	0	0	0	0	0	0	0	0	TRVVWC	348	AVGPEE	0	0	0	0	0	0	4
1	0	0	0	0	0	0	LYLGSR	324	YLTTLK	0	0	0	0	0	0	0	0	0	0	0	0	TRVVWC	348	AVGPEE	0	0	0	0	0	0	24
	2	5	4	0	2	0				4	2	6	1	4	3	3	10	2	6	1	3				4	1	4	3	4	5

## Sheet: Lysine
#	P6	P5	P4	P3	P2	P1	P hexa-peptide	Start aa #	P’ hexa-peptide	P1'	P2'	P3'	P4'	P5'	P6'	P6	P5	P4	P3	P2	P1	P hexa-peptide	Stop aa #	P’ hexa-peptide	P1'	P2'	P3'	P4'	P5'	P6'	hr
1	0	0	0	0	0	0	VSRSDR	604	AAHVKQ	0	0	0	0	1	0	0	0	0	0	0	0	HQQALF	618	GKNGKN	0	1	0	0	1	0	2				APRKNVRWCTISQPEWFKCRRWQWRMKKLGAPSITCVRRAFALECIRAIAEKKADAVTLDGGMVFEAGRDPYKLRPVAAEIYGTKESPQTHYYAVAVVKKGSNFQLDQLQGRKSCHTGLGRSAGWIIPMGILRPYLSWTESLEPLQGAVAKFFSASCVPCIDRQAYPNLCQLCKGEGENQCACSSREPYFGYSGAFKCLQDGAGDVAFVKETTVFENLPEKADRDQYELLCLNNSRAPVDAFKECHLAQVPSHAVVARSVDGKEDLIWKLLSKAQEKFGKNKSRSFQLFGSPPGQRDLLFKDSALGFLRIPSKVDSALYLGSRYLTTLKNLRETAEEVKARYTRVVWCAVGPEEQKKCQQWSQQSGQNVTCATASTTDDCIVLVLKGEADALNLDGGYI…
2	0	0	0	0	0	0	VSRSDR	604	AAHVKQ	0	0	0	0	1	0	0	0	0	0	0	0	HQQALF	618	GKNGKN	0	1	0	0	1	0	2
3	0	0	0	0	0	0	VSRSDR	604	AAHVKQ	0	0	0	0	1	0	0	0	0	0	0	0	HQQALF	618	GKNGKN	0	1	0	0	1	0	4			=IF(MID(D2, 1,1) ="A",1,0)
4	0	0	0	0	0	0	VSRSDR	604	AAHVKQ	0	0	0	0	1	0	0	0	0	0	0	0	HQQALF	618	GKNGKN	0	1	0	0	1	0	4
5	0	0	0	0	0	0	VSRSDR	604	AAHVKQ	0	0	0	0	1	0	0	0	0	0	0	0	HQQALF	618	GKNGKN	0	1	0	0	1	0	24		APRKNV
6	0	0	0	0	0	0	VSRSDR	604	AAHVKQ	0	0	0	0	1	0	0	0	0	1	0	0	CPDKFC	630	LFKSET	0	0	1	0	0	0	24
7	0	0	0	0	0	0	VSRSDR	604	AAHVKQ	0	0	0	0	1	0	0	0	0	1	0	0	CPDKFC	630	LFKSET	0	0	1	0	0	0	24		Amino Acid	P6	P5	P4	P3	P2	P1	P1'	P2'	P3'	P4'	P5'	P6'
8	0	0	0	0	0	0	VSRSDR	604	AAHVKQ	0	0	0	0	1	0	0	0	1	0	0	0	PDKFCL	631	FKSETK	0	1	0	0	0	1	24		A
9	0	0	0	0	0	0	VSRSDR	604	AAHVKQ	0	0	0	0	1	0	1	0	0	0	0	1	KFCLFK	633	SETKNL	0	0	0	1	0	0	2		C
10	0	0	0	0	0	0	VSRSDR	604	AAHVKQ	0	0	0	0	1	0	1	0	0	0	0	1	KFCLFK	633	SETKNL	0	0	0	1	0	0	4		D
1	0	0	0	0	0	0	VSRSDR	604	AAHVKQ	0	0	0	0	1	0	1	0	0	0	0	1	KFCLFK	633	SETKNL	0	0	0	1	0	0	24		E
2	0	0	0	0	0	0	VSRSDR	604	AAHVKQ	0	0	0	0	1	0	0	1	0	0	0	1	FKSETK	637	NLLFND	0	0	0	0	0	0	4		F
3	0	0	0	0	0	0	VSRSDR	604	AAHVKQ	0	0	0	0	1	0	0	1	0	0	0	1	FKSETK	637	NLLFND	0	0	0	0	0	0	24		G
4	0	0	0	0	0	0	VSRSDR	604	AAHVKQ	0	0	0	0	1	0	1	0	0	0	1	0	KSETKN	638	LLFNDN	0	0	0	0	0	0	24		H
5	0	0	0	0	0	0	VSRSDR	604	AAHVKQ	0	0	0	0	1	0	0	0	1	0	0	0	ETKNLL	640	FNDNTE	0	0	0	0	0	0	24		I
6	0	0	0	1	0	0	LVLKGE	389	ADALNL	0	0	0	0	0	0	0	0	0	0	0	0	YLAVAV	438	VKKANE	0	1	1	0	0	0	4		K
7	0	0	0	0	1	1	AIAEKK	54	ADAVTL	0	0	0	0	0	0	0	0	0	0	0	1	EIYGTK	85	ESPQTH	0	0	0	0	0	0	4		L
8	0	0	0	0	0	0	TNGEST	558	ADWAKN	0	0	0	0	1	0	0	0	1	0	0	0	LAKLGG	653	RPTYEE	0	0	0	0	0	0	24		M
9	1	0	0	0	0	0	KLRPVA	79	AEIYGT	0	0	0	0	0	0	0	0	0	0	0	0	HTGLGR	121	SAGWII	0	0	0	0	0	0	24		N
20	0	0	0	0	0	0	RLCALC	506	AGDDQG	0	0	0	0	0	0	0	0	0	0	0	0	SCHLAV	591	APNHAV	0	0	0	0	0	0	24		P
1	0	0	0	0	0	0	GGMVFE	67	AGRDPY	0	0	0	0	0	0	0	0	0	0	0	0	PVAAEI	81	YGTKES	0	0	0	1	0	0	24		Q
2	0	0	0	0	0	0	GGMVFE	67	AGRDPY	0	0	0	0	0	0	0	0	0	0	0	0	ESPQTH	91	YYAVAV	0	0	0	0	0	0	24		R
3	0	0	0	0	0	0	GGMVFE	67	AGRDPY	0	0	0	0	0	0	0	0	0	0	0	0	SPQTHY	92	YAVAVV	0	0	0	0	0	0	24		S
4	0	0	0	0	0	0	DNTECL	649	AKLGGR	0	1	0	0	0	0	0	0	1	1	0	0	NLKKCS	676	TSPLLE	0	0	0	0	0	0	4		T
5	0	0	0	0	0	0	ESTADW	561	AKNLNR	0	1	0	0	0	0	0	0	0	0	0	0	VSRSDR	603	AAHVKQ	0	0	0	0	1	0	24		V
6	0	0	0	0	0	0	ESTADW	561	AKNLNR	0	1	0	0	0	0	0	0	0	0	0	0	GGRPTY	657	EEYLGT	0	0	0	0	0	0	24		W
7	0	0	0	1	0	0	LLFKDS	304	ALGFLR	0	0	0	0	0	0	0	0	0	0	0	0	ARYTRV	345	VWCAVG	0	0	0	0	0	0	4		Y
8	0	0	0	0	0	0	FFSQSC	492	APGADP	0	0	0	0	0	0	1	0	0	1	0	0	KNGKNC	625	PDKFCL	0	0	1	0	0	0	4
9	0	0	0	0	0	0	XXXXXX	1	APRKNV	0	0	0	1	0	0	0	0	0	1	1	0	IAEKKA	54	DAVTLD	0	0	0	0	0	0	24
30	0	0	0	0	0	0	XXXXXX	1	APRKNV	0	0	0	1	0	0	0	1	1	0	0	0	EKKADA	56	VTLDGG	0	0	0	0	0	0	24
1	0	0	0	0	0	0	XXXXXX	1	APRKNV	0	0	0	1	0	0	0	1	1	0	0	0	EKKADA	56	VTLDGG	0	0	0	0	0	0	24
2	0	0	0	0	0	0	XXXXXX	1	APRKNV	0	0	0	1	0	0	0	0	0	0	0	0	ADAVTL	59	DGGMVF	0	0	0	0	0	0	24
3	0	0	0	0	0	0	XXXXXX	1	APRKNV	0	0	0	1	0	0	0	0	0	0	0	0	AVTLDG	61	GMVFEA	0	0	0	0	0	0	24
4	0	0	0	0	0	0	XXXXXX	1	APRKNV	0	0	0	1	0	0	0	0	0	0	0	0	VTLDGG	62	MVFEAG	0	0	0	0	0	0	24
5	0	0	0	0	0	0	XXXXXX	1	APRKNV	0	0	0	1	0	0	0	0	0	0	0	0	DGGMVF	65	EAGRDP	0	0	0	0	0	0	24
6	0	0	0	0	0	0	XXXXXX	1	APRKNV	0	0	0	1	0	0	0	0	0	0	1	0	RDPYKL	74	RPVAAE	0	0	0	0	0	0	24
7	0	0	0	0	0	0	XXXXXX	1	APRKNV	0	0	0	1	0	0	1	0	0	0	0	0	KLRPVA	78	AEIYGT	0	0	0	0	0	0	24
8	0	0	0	0	0	0	XXXXXX	1	APRKNV	0	0	0	1	0	0	0	0	0	0	0	1	EIYGTK	85	ESPQTH	0	0	0	0	0	0	4
9	0	0	0	0	0	0	XXXXXX	1	APRKNV	0	0	0	1	0	0	0	0	0	0	0	1	EIYGTK	85	ESPQTH	0	0	0	0	0	0	24
40	0	0	0	0	0	0	XXXXXX	1	APRKNV	0	0	0	1	0	0	1	0	0	0	0	0	KESPQT	90	HYYAVA	0	0	0	0	0	0	24
1	0	0	0	0	0	0	XXXXXX	1	APRKNV	0	0	0	1	0	0	0	0	0	0	0	0	ESPQTH	91	YYAVAV	0	0	0	0	0	0	24
2	0	0	0	0	0	0	XXXXXX	1	APRKNV	0	0	0	1	0	0	0	0	0	0	0	0	ESPQTH	91	YYAVAV	0	0	0	0	0	0	24
3	0	0	0	0	0	0	XXXXXX	1	APRKNV	0	0	0	1	0	0	0	0	0	0	0	0	SPQTHY	92	YAVAVV	0	0	0	0	0	0	2
4	0	0	0	0	0	0	XXXXXX	1	APRKNV	0	0	0	1	0	0	0	0	0	0	0	0	SPQTHY	92	YAVAVV	0	0	0	0	0	0	24
5	0	0	0	0	0	0	XXXXXX	1	APRKNV	0	0	0	1	0	0	0	0	0	0	0	0	SPQTHY	92	YAVAVV	0	0	0	0	0	0	24
6	0	0	0	0	0	0	XXXXXX	1	APRKNV	0	0	0	1	0	0	0	0	0	0	0	0	SPQTHY	92	YAVAVV	0	0	0	0	0	0	24
7	0	0	0	0	0	0	XXXXXX	1	APRKNV	0	0	0	1	0	0	0	0	0	0	0	0	SPQTHY	92	YAVAVV	0	0	0	0	0	0	24
8	0	0	0	0	0	0	XXXXXX	1	APRKNV	0	0	0	1	0	0	0	0	0	0	0	0	SPQTHY	92	YAVAVV	0	0	0	0	0	0	24
9	0	0	0	0	0	0	XXXXXX	1	APRKNV	0	0	0	1	0	0	0	0	0	0	0	0	PQTHYY	93	AVAVVK	0	0	0	0	0	1	24
50	0	0	0	0	0	0	XXXXXX	1	APRKNV	0	0	0	1	0	0	0	0	0	0	0	0	CLQDGA	203	GDVAFV	0	0	0	0	0	0	2
1	0	0	0	0	0	0	XXXXXX	1	APRKNV	0	0	0	1	0	0	0	0	0	0	0	0	VPSHAV	255	VARSVD	0	0	0	0	0	0	2
2	0	1	0	0	0	1	WKLLSK	274	AQEKFG	0	0	0	1	0	0	1	0	0	0	0	0	KDSALG	306	FLRIPS	0	0	0	0	0	0	24
3	0	1	0	0	0	0	FKECHL	248	AQVPSH	0	0	0	0	0	0	0	1	0	1	0	0	GKNKSR	284	SFQLFG	0	0	0	0	0	0	24
4	0	0	0	0	0	0	PQTHYY	94	AVAVVK	0	0	0	0	0	1	0	0	0	0	0	0	PMGILR	133	PYLSWT	0	0	0	0	0	0	24
5	0	0	0	0	0	0	THYYAV	96	AVVKKG	0	0	0	1	1	0	0	0	0	0	0	0	SAGWII	127	PMGILR	0	0	0	0	0	0	24
6	0	0	0	0	0	0	THYYAV	96	AVVKKG	0	0	0	1	1	0	0	0	0	0	0	0	PMGILR	133	PYLSWT	0	0	0	0	0	0	24
7	0	0	0	0	0	0	THYYAV	96	AVVKKG	0	0	0	1	1	0	1	0	0	0	0	0	KCLQDG	202	AGDVAF	0	0	0	0	0	0	24
8	0	0	0	0	0	1	IYTAGK	405	CGLVPV	0	0	0	0	0	0	0	0	0	0	0	0	LTWNSL	451	KDKKSC	1	0	1	1	0	0	24
9	0	0	0	0	1	0	VDAFKE	245	CHLAQV	0	0	0	0	0	0	0	0	0	0	0	0	DSALYL	320	GSRYLT	0	0	0	0	0	0	4
60	0	0	0	0	1	0	VDAFKE	245	CHLAQV	0	0	0	0	0	0	0	0	0	0	0	0	DSALYL	320	GSRYLT	0	0	0	0	0	0	4
1	0	0	0	0	0	0	VTEAQS	587	CHLAVA	0	0	0	0	0	0	0	0	0	0	0	0	STSPLL	681	EACAFL	0	0	0	0	0	0	24
2	0	0	0	0	0	1	YSGAFK	198	CLQDGA	0	0	0	0	0	0	0	0	0	0	0	0	HAVVAR	258	SVDGKE	0	0	0	0	1	0	2
3	0	0	0	0	0	1	YSGAFK	198	CLQDGA	0	0	0	0	0	0	0	1	0	1	0	0	GKNKSR	284	SFQLFG	0	0	0	0	0	0	4
4	0	0	0	0	0	1	YSGAFK	198	CLQDGA	0	0	0	0	0	0	0	1	0	1	0	0	GKNKSR	284	SFQLFG	0	0	0	0	0	0	24
5	0	0	0	0	0	1	YSGAFK	198	CLQDGA	0	0	0	0	0	0	0	0	0	0	0	0	SPPGQR	296	DLLFKD	0	0	0	0	1	0	24
6	0	0	0	0	0	0	GAPSIT	36	CVRRAF	0	0	0	0	0	0	0	0	0	0	0	0	MGILRP	134	YLSWTE	0	0	0	0	0	0	2
7	0	0	0	0	0	0	GAPSIT	36	CVRRAF	0	0	0	0	0	0	0	0	0	0	0	0	GILRPY	135	LSWTES	0	0	0	0	0	0	2
8	0	0	1	0	0	0	AFKCLQ	201	DGAGDV	0	0	0	0	0	0	0	0	0	0	0	0	HAVVAR	258	SVDGKE	0	0	0	0	1	0	24
9	0	0	1	0	0	0	AFKCLQ	201	DGAGDV	0	0	0	0	0	0	0	1	0	1	0	0	GKNKSR	284	SFQLFG	0	0	0	0	0	0	24
70	0	0	0	0	0	0	SPPGQR	297	DLLFKD	0	0	0	0	1	0	1	1	0	0	0	0	KKCQQW	361	SQQSGQ	0	0	0	0	0	0	24
1	0	0	0	0	0	0	SCAPGA	496	DPKSRL	0	0	1	0	0	0	0	0	0	1	0	0	DWAKNL	564	NREDFR	0	0	0	0	0	0	24
2	0	0	0	0	0	0	GSNFQL	107	DQLQGR	0	0	0	0	0	0	0	0	0	0	0	0	FGYSGA	195	FKCLQD	0	1	0	0	0	0	24
3	0	0	1	0	0	0	PEKADR	225	DQYELL	0	0	0	0	0	0	0	0	1	0	0	0	DGKEDL	266	IWKLLS	0	0	1	0	0	0	24
4	0	0	0	0	0	0	NGESTA	559	DWAKNL	0	0	0	1	0	0	1	0	0	0	0	0	KPVTEA	584	QSCHLA	0	0	0	0	0	0	2
5	0	0	0	0	0	0	NGESTA	559	DWAKNL	0	0	0	1	0	0	1	0	0	0	0	0	KPVTEA	584	QSCHLA	0	0	0	0	0	0	4
6	0	0	0	0	0	0	NGESTA	559	DWAKNL	0	0	0	1	0	0	1	0	0	0	0	0	KPVTEA	584	QSCHLA	0	0	0	0	0	0	24
7	0	0	0	0	0	0	DGGMVF	66	EAGRDP	0	0	0	0	0	0	0	0	0	0	0	1	EIYGTK	85	ESPQTH	0	0	0	0	0	0	24
8	0	0	0	0	0	0	DGGMVF	66	EAGRDP	0	0	0	0	0	0	0	0	1	0	0	0	GTKESP	88	QTHYYA	0	0	0	0	0	0	24
9	0	0	0	0	0	0	DGGMVF	66	EAGRDP	0	0	0	0	0	0	1	0	0	0	0	0	KESPQT	90	HYYAVA	0	0	0	0	0	0	24
80	0	0	0	0	0	0	DGGMVF	66	EAGRDP	0	0	0	0	0	0	1	0	0	0	0	0	KESPQT	90	HYYAVA	0	0	0	0	0	0	24
1	0	0	0	0	0	0	DGGMVF	66	EAGRDP	0	0	0	0	0	0	0	0	0	0	0	0	SPQTHY	92	YAVAVV	0	0	0	0	0	0	2
2	0	0	0	0	0	0	DGGMVF	66	EAGRDP	0	0	0	0	0	0	0	0	0	0	0	0	SPQTHY	92	YAVAVV	0	0	0	0	0	0	2
3	0	0	0	0	0	0	DGGMVF	66	EAGRDP	0	0	0	0	0	0	0	0	0	0	0	0	SPQTHY	92	YAVAVV	0	0	0	0	0	0	4
4	0	0	0	0	0	0	DGGMVF	66	EAGRDP	0	0	0	0	0	0	0	0	0	0	0	0	SPQTHY	92	YAVAVV	0	0	0	0	0	0	4
5	0	0	0	0	0	0	DGGMVF	66	EAGRDP	0	0	0	0	0	0	0	0	0	0	0	0	SPQTHY	92	YAVAVV	0	0	0	0	0	0	24
6	0	0	0	0	0	0	DGGMVF	66	EAGRDP	0	0	0	0	0	0	0	0	0	0	0	0	SPQTHY	92	YAVAVV	0	0	0	0	0	0	24
7	0	0	0	0	0	0	DGGMVF	66	EAGRDP	0	0	0	0	0	0	0	0	0	0	0	0	SPQTHY	92	YAVAVV	0	0	0	0	0	0	24
8	0	0	0	0	0	0	DGGMVF	66	EAGRDP	0	0	0	0	0	0	0	0	0	0	0	0	SPQTHY	92	YAVAVV	0	0	0	0	0	0	24
9	0	0	0	0	0	0	DGGMVF	66	EAGRDP	0	0	0	0	0	0	0	0	0	0	0	0	SPQTHY	92	YAVAVV	0	0	0	0	0	0	24
90	0	0	0	0	0	0	DGGMVF	66	EAGRDP	0	0	0	0	0	0	0	0	0	0	0	0	PQTHYY	93	AVAVVK	0	0	0	0	0	1	24
1	0	1	0	0	0	0	AKNLNR	567	EDFRLL	0	0	0	0	0	0	0	0	0	0	0	0	VSRSDR	603	AAHVKQ	0	0	0	0	1	0	24
2	0	0	0	0	0	0	ADRDQY	228	ELLCLN	0	0	0	0	0	0	0	0	0	0	0	0	VPSHAV	255	VARSVD	0	0	0	0	0	0	2
3	0	0	0	0	0	0	ADRDQY	228	ELLCLN	0	0	0	0	0	0	0	0	0	0	0	0	HAVVAR	258	SVDGKE	0	0	0	0	1	0	24
4	1	0	0	0	0	0	KETTVF	216	ENLPEK	0	0	0	0	0	1	0	0	0	0	0	0	DRDQYE	228	LLCLNN	0	0	0	0	0	0	24
5	1	0	0	0	0	0	KETTVF	216	ENLPEK	0	0	0	0	0	1	0	0	0	1	0	0	DAFKEC	245	HLAQVP	0	0	0	0	0	0	4
6	1	0	0	0	0	0	KETTVF	216	ENLPEK	0	0	0	0	0	1	0	0	0	0	0	0	HAVVAR	258	SVDGKE	0	0	0	0	1	0	24
7	1	0	0	0	0	0	KETTVF	216	ENLPEK	0	0	0	0	0	1	0	0	0	0	0	0	HAVVAR	258	SVDGKE	0	0	0	0	1	0	24
8	1	0	0	0	0	0	KETTVF	216	ENLPEK	0	0	0	0	0	1	0	0	0	0	1	0	DLIWKL	270	LSKAQE	0	0	1	0	0	0	24
9	1	0	0	0	0	0	KETTVF	216	ENLPEK	0	0	0	0	0	1	0	1	0	0	0	1	WKLLSK	273	AQEKFG	0	0	0	1	0	0	2
100	1	0	0	0	0	0	KETTVF	216	ENLPEK	0	0	0	0	0	1	0	1	0	0	0	1	WKLLSK	273	AQEKFG	0	0	0	1	0	0	2
1	1	0	0	0	0	0	KETTVF	216	ENLPEK	0	0	0	0	0	1	0	1	0	0	0	1	WKLLSK	273	AQEKFG	0	0	0	1	0	0	2
2	1	0	0	0	0	0	KETTVF	216	ENLPEK	0	0	0	0	0	1	0	1	0	0	0	1	WKLLSK	273	AQEKFG	0	0	0	1	0	0	2
3	1	0	0	0	0	0	KETTVF	216	ENLPEK	0	0	0	0	0	1	0	1	0	0	0	1	WKLLSK	273	AQEKFG	0	0	0	1	0	0	2
4	1	0	0	0	0	0	KETTVF	216	ENLPEK	0	0	0	0	0	1	0	1	0	0	0	1	WKLLSK	273	AQEKFG	0	0	0	1	0	0	4
5	1	0	0	0	0	0	KETTVF	216	ENLPEK	0	0	0	0	0	1	0	1	0	0	0	1	WKLLSK	273	AQEKFG	0	0	0	1	0	0	4
6	1	0	0	0	0	0	KETTVF	216	ENLPEK	0	0	0	0	0	1	0	1	0	0	0	1	WKLLSK	273	AQEKFG	0	0	0	1	0	0	4
7	1	0	0	0	0	0	KETTVF	216	ENLPEK	0	0	0	0	0	1	0	1	0	0	0	1	WKLLSK	273	AQEKFG	0	0	0	1	0	0	4
8	1	0	0	0	0	0	KETTVF	216	ENLPEK	0	0	0	0	0	1	0	1	0	0	0	1	WKLLSK	273	AQEKFG	0	0	0	1	0	0	24
9	1	0	0	0	0	0	KETTVF	216	ENLPEK	0	0	0	0	0	1	0	1	0	0	0	1	WKLLSK	273	AQEKFG	0	0	0	1	0	0	24
110	1	0	0	0	0	0	KETTVF	216	ENLPEK	0	0	0	0	0	1	0	1	0	0	0	1	WKLLSK	273	AQEKFG	0	0	0	1	0	0	24
1	1	0	0	0	0	0	KETTVF	216	ENLPEK	0	0	0	0	0	1	0	1	0	0	0	1	WKLLSK	273	AQEKFG	0	0	0	1	0	0	24
2	1	0	0	0	0	0	KETTVF	216	ENLPEK	0	0	0	0	0	1	0	1	0	0	0	1	WKLLSK	273	AQEKFG	0	0	0	1	0	0	24
3	1	0	0	0	0	0	KETTVF	216	ENLPEK	0	0	0	0	0	1	0	1	0	0	0	1	WKLLSK	273	AQEKFG	0	0	0	1	0	0	24
4	1	0	0	0	0	0	KETTVF	216	ENLPEK	0	0	0	0	0	1	0	0	0	1	0	0	LLSKAQ	275	EKFGKN	0	1	0	0	1	0	24
5	0	0	1	0	0	0	LCKGEG	178	ENQCAC	0	0	0	0	0	0	0	0	0	0	0	0	GQRDLL	299	FKDSAL	0	1	0	0	0	0	2
6	0	0	0	0	0	0	LVPVLA	413	ENRKSS	0	0	0	1	0	0	0	0	1	0	0	0	FVKNDT	547	VWENTN	0	0	0	0	0	0	24
7	0	0	0	0	0	0	LDGGMV	65	FEAGRD	0	0	0	0	0	0	0	0	0	0	0	0	SPQTHY	92	YAVAVV	0	0	0	0	0	0	24
8	0	0	0	0	0	0	LHQQAL	618	FGKNGK	0	0	1	0	0	1	0	1	0	0	0	0	AKLGGR	654	PTYEEY	0	0	0	0	0	0	24
9	0	0	0	0	0	0	GQRDLL	300	FKDSAL	0	1	0	0	0	0	0	0	0	0	0	0	VTCATA	374	STTDDC	0	0	0	0	0	0	2
120	0	0	0	0	0	0	NLNRED	569	FRLLCL	0	0	0	0	0	0	0	0	0	0	0	0	HAVVSR	600	SDRAAH	0	0	0	0	0	0	2
1	0	0	0	0	0	0	NLNRED	569	FRLLCL	0	0	0	0	0	0	0	0	0	0	0	0	HAVVSR	600	SDRAAH	0	0	0	0	0	0	4
2	0	0	0	0	0	0	NLNRED	569	FRLLCL	0	0	0	0	0	0	0	0	0	0	0	0	HAVVSR	600	SDRAAH	0	0	0	0	0	0	24
3	0	0	0	0	0	0	NLNRED	569	FRLLCL	0	0	0	0	0	0	0	0	0	0	0	0	HAVVSR	600	SDRAAH	0	0	0	0	0	0	24
4	0	0	0	0	0	0	NLNRED	569	FRLLCL	0	0	0	0	0	0	0	0	0	0	0	0	VSRSDR	603	AAHVKQ	0	0	0	0	1	0	2
5	0	0	0	0	0	0	NLNRED	569	FRLLCL	0	0	0	0	0	0	0	0	0	0	0	0	VSRSDR	603	AAHVKQ	0	0	0	0	1	0	4
6	0	0	0	0	0	0	NLNRED	569	FRLLCL	0	0	0	0	0	0	0	0	0	0	0	0	VSRSDR	603	AAHVKQ	0	0	0	0	1	0	4
7	0	0	0	0	0	0	NLNRED	569	FRLLCL	0	0	0	0	0	0	0	0	0	0	0	0	VSRSDR	603	AAHVKQ	0	0	0	0	1	0	24
8	0	0	0	0	0	0	NLNRED	569	FRLLCL	0	0	0	0	0	0	0	0	0	0	0	0	VSRSDR	603	AAHVKQ	0	0	0	0	1	0	24
9	0	0	0	0	0	0	NLNRED	569	FRLLCL	0	0	0	0	0	0	0	0	0	0	0	0	VSRSDR	603	AAHVKQ	0	0	0	0	1	0	24
130	0	0	0	0	0	0	NLNRED	569	FRLLCL	0	0	0	0	0	0	0	0	0	0	0	0	VSRSDR	603	AAHVKQ	0	0	0	0	1	0	24
1	0	0	0	0	0	0	SCAFDE	486	FFSQSC	0	0	0	0	0	0	1	0	1	0	0	0	KEKYYG	525	YTGAFR	0	0	0	0	0	0	24
2	0	0	0	0	0	0	SCAFDE	486	FFSQSC	0	0	0	0	0	0	0	0	0	0	0	0	YTGAFR	531	CLAEDV	0	0	0	0	0	0	24
3	0	0	0	0	0	0	PYFGYS	194	GAFKCL	0	0	0	1	0	0	0	0	0	0	1	0	NLPEKA	222	DRDQYE	0	0	0	0	0	0	2
4	0	1	0	0	0	0	FKCLQD	202	GAGDVA	0	0	0	0	0	0	0	0	0	0	0	0	PPGQRD	297	LLFKDS	0	0	0	1	0	0	24
5	0	0	0	1	1	0	WRMKKL	30	GAPSIT	0	0	0	0	0	0	0	0	0	0	0	0	ESPQTH	91	YYAVAV	0	0	0	0	0	0	24
6	0	0	0	0	0	0	CLQDGA	204	GDVAFV	0	0	0	0	0	0	0	0	0	0	0	0	PGQRDL	298	LFKDSA	0	0	1	0	0	0	24
7	0	0	0	0	0	0	VWENTN	554	GESTAD	0	0	0	0	0	0	0	0	0	0	0	0	VSRSDR	603	AAHVKQ	0	0	0	0	1	0	24
8	0	0	0	0	0	0	GMVFEA	68	GRDPYK	0	0	0	0	0	1	0	0	0	0	0	0	ESPQTH	91	YYAVAV	0	0	0	0	0	0	24
9	0	0	0	0	0	0	QLDQLQ	111	GRKSCH	0	0	1	0	0	0	0	0	0	0	0	0	LEPLQG	147	AVAKFF	0	0	0	1	0	0	24
140	0	0	0	0	0	0	GLGRSA	124	GWIIPM	0	0	0	0	0	0	0	0	0	0	0	0	NQCACS	184	SREPYF	0	0	0	0	0	0	24
1	0	0	0	0	0	0	TEAQSC	588	HLAVAP	0	0	0	0	0	0	0	0	0	0	0	0	VSRSDR	603	AAHVKQ	0	0	0	0	1	0	24
2	1	0	0	0	0	0	KESPQT	91	HYYAVA	0	0	0	0	0	0	0	0	0	0	0	0	HTGLGR	121	SAGWII	0	0	0	0	0	0	24
3	1	0	0	0	0	0	KESPQT	91	HYYAVA	0	0	0	0	0	0	0	0	0	0	0	0	HTGLGR	121	SAGWII	0	0	0	0	0	0	24
4	0	0	0	0	0	0	ALGFLR	310	IPSKVD	0	0	0	1	0	0	0	0	0	0	0	0	LGSRYL	325	TTLKNL	0	0	0	1	0	0	2
5	0	0	0	0	0	0	STTDDC	381	IVLVLK	0	0	0	0	0	1	1	1	0	0	0	0	KKSCHT	459	AVDRTA	0	0	0	0	0	0	24
6	0	0	1	0	0	0	DGKEDL	267	IWKLLS	0	0	1	0	0	0	0	1	0	1	0	0	GKNKSR	284	SFQLFG	0	0	0	0	0	0	4
7	0	0	1	0	0	0	DGKEDL	267	IWKLLS	0	0	1	0	0	0	0	1	0	1	0	0	GKNKSR	284	SFQLFG	0	0	0	0	0	0	4
8	0	0	0	0	0	0	FENLPE	221	KADRDQ	1	0	0	0	0	0	0	1	0	1	1	0	LKDKKS	456	CHTAVD	0	0	0	0	0	0	2
9	0	0	1	0	0	0	IWKLLS	273	KAQEKF	1	0	0	0	1	0	0	0	0	0	0	0	PGQRDL	298	LFKDSA	0	0	1	0	0	0	24
150	1	0	0	0	0	0	KCVPNS	520	KEKYYG	1	0	1	0	0	0	0	1	0	0	0	0	AKNLNR	566	EDFRLL	0	0	0	0	0	0	2
1	0	0	0	0	0	0	LAVAVV	440	KKANEG	1	1	0	0	0	0	0	0	0	0	0	0	GWNIPM	471	GLIVNQ	0	0	0	0	0	0	24
2	0	0	0	0	0	1	WQWRMK	28	KLGAPS	1	0	0	0	0	0	0	0	0	0	1	1	AIAEKK	53	ADAVTL	0	0	0	0	0	0	4
3	0	0	0	0	0	0	AGRDPY	73	KLRPVA	1	0	0	0	0	0	1	0	0	0	0	0	KSCHTG	118	LGRSAG	0	0	0	0	0	0	24
4	0	0	0	1	0	0	AQEKFG	280	KNKSRS	1	0	1	0	0	0	0	0	0	0	0	0	LGSRYL	325	TTLKNL	0	0	0	1	0	0	24
5	0	0	0	0	0	0	RYLTTL	329	KNLRET	1	0	0	0	0	0	0	0	0	0	1	1	PEEQKK	357	CQQWSQ	0	0	0	0	0	0	2
6	0	0	0	0	0	0	CLDGTR	579	KPVTEA	1	0	0	0	0	0	0	0	0	0	0	0	HAVVSR	600	SDRAAH	0	0	0	0	0	0	2
7	0	0	1	0	0	0	AFKECH	247	LAQVPS	0	0	0	0	0	0	1	0	0	1	0	1	KFGKNK	282	SRSFQL	0	0	0	0	0	0	2
8	0	0	1	0	0	0	AFKECH	247	LAQVPS	0	0	0	0	0	0	1	0	0	1	0	1	KFGKNK	282	SRSFQL	0	0	0	0	0	0	4
9	0	0	0	0	0	0	REDFRL	572	LCLDGT	0	0	0	0	0	0	0	0	0	0	0	0	VSRSDR	603	AAHVKQ	0	0	0	0	1	0	2
160	0	0	0	0	0	0	REDFRL	572	LCLDGT	0	0	0	0	0	0	0	0	0	0	0	0	VSRSDR	603	AAHVKQ	0	0	0	0	1	0	4
1	0	0	0	0	0	0	REDFRL	572	LCLDGT	0	0	0	0	0	0	0	0	0	0	0	0	VSRSDR	603	AAHVKQ	0	0	0	0	1	0	4
2	0	0	0	0	0	0	REDFRL	572	LCLDGT	0	0	0	0	0	0	0	0	0	0	0	0	VSRSDR	603	AAHVKQ	0	0	0	0	1	0	24
3	0	0	0	0	0	0	REDFRL	572	LCLDGT	0	0	0	0	0	0	0	0	0	0	0	0	VSRSDR	603	AAHVKQ	0	0	0	0	1	0	24
4	1	0	0	0	0	0	KADAVT	59	LDGGMV	0	0	0	0	0	0	0	0	0	0	0	0	SPQTHY	92	YAVAVV	0	0	0	0	0	0	24
5	1	0	0	0	0	0	KADAVT	59	LDGGMV	0	0	0	0	0	0	0	1	0	0	0	0	AKFFSA	155	SCVPCI	0	0	0	0	0	0	24
6	0	0	0	0	0	0	DFRLLC	574	LDGTRK	0	0	0	0	0	1	0	0	0	0	0	0	VSRSDR	603	AAHVKQ	0	0	0	0	1	0	2
7	0	0	0	0	0	0	VDSALY	320	LGSRYL	0	0	0	0	0	0	0	0	1	0	0	0	TLKNLR	332	ETAEEV	0	0	0	0	0	0	4
8	0	0	0	0	1	0	ADWAKN	564	LNREDF	0	0	0	0	0	0	0	0	0	0	0	0	VSRSDR	603	AAHVKQ	0	0	0	0	1	0	24
9	0	0	0	0	0	0	TTVFEN	218	LPEKAD	0	0	0	1	0	0	0	1	0	1	0	0	GKNKSR	284	SFQLFG	0	0	0	0	0	0	4
170	0	0	0	0	0	0	TTVFEN	218	LPEKAD	0	0	0	1	0	0	0	1	0	1	0	0	GKNKSR	284	SFQLFG	0	0	0	0	0	0	4
1	0	0	0	0	0	0	DSALGF	308	LRIPSK	0	0	0	0	0	1	0	0	0	0	0	0	ALYLGS	322	RYLTTL	0	0	0	0	0	0	24
2	0	0	0	0	0	0	DSALGF	308	LRIPSK	0	0	0	0	0	1	0	0	0	0	0	0	YLGSRY	324	LTTLKN	0	0	0	0	1	0	24
3	0	0	0	0	0	0	DSALGF	308	LRIPSK	0	0	0	0	0	1	0	0	0	0	0	0	ASTTDD	379	CIVLVL	0	0	0	0	0	0	24
4	0	0	0	0	0	0	DSALGF	308	LRIPSK	0	0	0	0	0	1	0	0	0	0	0	0	VPVLAE	413	NRKSSK	0	0	1	0	0	1	24
5	0	0	0	0	1	0	DLIWKL	271	LSKAQE	0	0	1	0	0	0	0	0	0	0	0	0	FGSPPG	294	QRDLLF	0	0	0	0	0	0	24
6	0	0	0	0	1	0	DLIWKL	271	LSKAQE	0	0	1	0	0	0	0	0	0	0	0	0	PPGQRD	297	LLFKDS	0	0	0	1	0	0	24
7	0	0	0	0	1	0	DLIWKL	271	LSKAQE	0	0	1	0	0	0	0	0	0	0	0	0	PGQRDL	298	LFKDSA	0	0	1	0	0	0	24
8	0	0	0	0	1	0	DLIWKL	271	LSKAQE	0	0	1	0	0	0	0	0	0	0	0	1	RDLLFK	301	DSALGF	0	0	0	0	0	0	24
9	0	0	0	1	0	0	DWAKNL	565	NREDFR	0	0	0	0	0	0	0	0	0	1	0	0	CLAKLG	652	GRPTYE	0	0	0	0	0	0	24
180	0	0	0	0	0	0	NEGLTW	449	NSLKDK	0	0	0	1	0	1	0	0	0	0	0	0	MGLIVN	476	QTGSCA	0	0	0	0	0	0	2
1	0	0	0	0	0	0	NEGLTW	449	NSLKDK	0	0	0	1	0	1	0	0	0	0	0	0	MGLIVN	476	QTGSCA	0	0	0	0	0	0	4
2	0	0	0	0	0	0	NEGLTW	449	NSLKDK	0	0	0	1	0	1	0	0	0	0	0	0	MGLIVN	476	QTGSCA	0	0	0	0	0	0	24
3	0	0	0	0	0	0	ELLCLN	234	NSRAPV	0	0	0	0	0	0	0	0	0	0	0	0	ALGFLR	309	IPSKVD	0	0	0	1	0	0	4
4	0	0	0	0	0	0	FEAGRD	71	PYKLRP	0	0	1	0	0	0	0	0	0	0	0	1	EIYGTK	85	ESPQTH	0	0	0	0	0	0	24
5	0	0	0	0	0	0	FEAGRD	71	PYKLRP	0	0	1	0	0	0	0	0	0	0	0	0	SPQTHY	92	YAVAVV	0	0	0	0	0	0	24
6	0	0	0	0	0	0	AVGPEE	355	QKKCQQ	0	1	1	0	0	0	0	0	1	0	0	0	VLKGEA	389	DALNLD	0	0	0	0	0	0	24
7	1	0	0	0	0	0	KQVLLH	614	QQALFG	0	0	0	0	0	0	0	0	1	0	0	0	ETKNLL	640	FNDNTE	0	0	0	0	0	0	4
8	1	0	0	0	0	0	KPVTEA	585	QSCHLA	0	0	0	0	0	0	0	0	0	0	0	0	CSTSPL	680	LEACAF	0	0	0	0	0	0	24
9	0	0	0	0	0	0	MVFEAG	69	RDPYKL	0	0	0	0	1	0	0	0	0	0	0	0	GQRDLL	299	FKDSAL	0	1	0	0	0	0	4
190	0	0	0	0	0	0	SALGFL	309	RIPSKV	0	0	0	0	1	0	0	0	0	0	0	0	YLGSRY	324	LTTLKN	0	0	0	0	1	0	24
1	0	0	0	0	0	0	SALGFL	309	RIPSKV	0	0	0	0	1	0	0	0	0	0	0	0	AVGPEE	354	QKKCQQ	0	1	1	0	0	0	24
2	0	0	0	0	0	0	XXXXAP	3	RKNVRW	0	1	0	0	0	0	0	0	0	0	0	0	HYYAVA	96	VVKKGS	0	0	1	1	0	0	4
3	0	0	0	0	1	0	RDPYKL	75	RPVAAE	0	0	0	0	0	0	0	0	0	0	0	0	SPQTHY	92	YAVAVV	0	0	0	0	0	0	24
4	0	0	0	0	0	0	SHAVVA	258	RSVDGK	0	0	0	0	0	1	0	1	0	1	0	0	GKNKSR	284	SFQLFG	0	0	0	0	0	0	4
5	0	0	0	1	0	0	APRKNV	7	RWCTIS	0	0	0	0	0	0	0	0	0	0	1	1	VAVVKK	100	GSNFQL	0	0	0	0	0	0	2
6	0	0	0	1	0	0	EWFKCR	21	RWQWRM	0	0	0	0	0	0	0	0	0	0	0	0	ITCVRR	39	AFALEC	0	0	0	0	0	0	2
7	0	0	0	0	1	0	AEEVKA	341	RYTRVV	0	0	0	0	0	0	0	0	0	0	0	0	WSQQSG	366	QNVTCA	0	0	0	0	0	0	24
8	0	1	0	0	0	0	AKFFSA	156	SCVPCI	0	0	0	0	0	0	0	0	0	0	0	0	CACSSR	186	EPYFGY	0	0	0	0	0	0	24
9	0	0	0	1	0	0	LIWKLL	272	SKAQEK	0	1	0	0	0	1	0	1	0	1	0	0	GKNKSR	284	SFQLFG	0	0	0	0	0	0	4
200	0	0	0	1	0	0	LIWKLL	272	SKAQEK	0	1	0	0	0	1	0	1	0	1	0	0	GKNKSR	284	SFQLFG	0	0	0	0	0	0	4
1	0	0	0	1	0	0	LIWKLL	272	SKAQEK	0	1	0	0	0	1	0	1	0	1	0	0	GKNKSR	284	SFQLFG	0	0	0	0	0	0	4
2	0	0	0	1	0	0	LIWKLL	272	SKAQEK	0	1	0	0	0	1	0	1	0	1	0	0	GKNKSR	284	SFQLFG	0	0	0	0	0	0	24
3	0	0	0	0	0	0	LLCLNN	235	SRAPVD	0	0	0	0	0	0	0	0	0	0	0	1	RSVDGK	263	EDLIWK	0	0	0	0	0	1	2
4	1	0	0	1	0	1	KFGKNK	283	SRSFQL	0	0	0	0	0	0	0	0	0	1	0	0	LLFKDS	303	ALGFLR	0	0	0	0	0	0	2
5	0	0	0	0	0	0	HAVVAR	259	SVDGKE	0	0	0	0	1	0	0	1	0	1	0	0	GKNKSR	284	SFQLFG	0	0	0	0	0	0	2
6	0	0	0	0	0	0	HAVVAR	259	SVDGKE	0	0	0	0	1	0	0	1	0	1	0	0	GKNKSR	284	SFQLFG	0	0	0	0	0	0	2
7	0	0	0	0	0	0	HAVVAR	259	SVDGKE	0	0	0	0	1	0	0	1	0	1	0	0	GKNKSR	284	SFQLFG	0	0	0	0	0	0	2
8	0	0	0	0	0	0	HAVVAR	259	SVDGKE	0	0	0	0	1	0	0	1	0	1	0	0	GKNKSR	284	SFQLFG	0	0	0	0	0	0	2
9	0	0	0	0	0	0	HAVVAR	259	SVDGKE	0	0	0	0	1	0	0	1	0	1	0	0	GKNKSR	284	SFQLFG	0	0	0	0	0	0	2
210	0	0	0	0	0	0	HAVVAR	259	SVDGKE	0	0	0	0	1	0	0	1	0	1	0	0	GKNKSR	284	SFQLFG	0	0	0	0	0	0	4
1	0	0	0	0	0	0	HAVVAR	259	SVDGKE	0	0	0	0	1	0	0	1	0	1	0	0	GKNKSR	284	SFQLFG	0	0	0	0	0	0	4
2	0	0	0	0	0	0	HAVVAR	259	SVDGKE	0	0	0	0	1	0	0	1	0	1	0	0	GKNKSR	284	SFQLFG	0	0	0	0	0	0	4
3	0	0	0	0	0	0	HAVVAR	259	SVDGKE	0	0	0	0	1	0	0	1	0	1	0	0	GKNKSR	284	SFQLFG	0	0	0	0	0	0	4
4	0	0	0	0	0	0	HAVVAR	259	SVDGKE	0	0	0	0	1	0	0	1	0	1	0	0	GKNKSR	284	SFQLFG	0	0	0	0	0	0	24
5	0	0	0	0	0	0	HAVVAR	259	SVDGKE	0	0	0	0	1	0	0	1	0	1	0	0	GKNKSR	284	SFQLFG	0	0	0	0	0	0	24
6	0	0	0	0	0	0	HAVVAR	259	SVDGKE	0	0	0	0	1	0	0	1	0	1	0	0	GKNKSR	284	SFQLFG	0	0	0	0	0	0	24
7	0	0	0	0	0	0	HAVVAR	259	SVDGKE	0	0	0	0	1	0	0	1	0	1	0	0	GKNKSR	284	SFQLFG	0	0	0	0	0	0	24
8	0	0	0	0	0	0	HAVVAR	259	SVDGKE	0	0	0	0	1	0	0	1	0	1	0	0	GKNKSR	284	SFQLFG	0	0	0	0	0	0	24
9	0	0	0	0	0	0	HAVVAR	259	SVDGKE	0	0	0	0	1	0	0	1	0	1	0	0	GKNKSR	284	SFQLFG	0	0	0	0	0	0	24
220	0	0	0	0	0	0	HAVVAR	259	SVDGKE	0	0	0	0	1	0	0	0	0	0	0	0	SPPGQR	296	DLLFKD	0	0	0	0	1	0	24
1	0	0	0	0	0	0	HAVVAR	259	SVDGKE	0	0	0	0	1	0	0	0	0	0	0	0	PPGQRD	297	LLFKDS	0	0	0	1	0	0	24
2	0	0	0	0	0	0	HAVVAR	259	SVDGKE	0	0	0	0	1	0	0	0	0	0	0	0	PPGQRD	297	LLFKDS	0	0	0	1	0	0	24
3	0	0	0	0	0	0	HAVVAR	259	SVDGKE	0	0	0	0	1	0	0	0	0	0	0	0	PGQRDL	298	LFKDSA	0	0	1	0	0	0	24
4	0	0	0	0	0	0	HAVVAR	259	SVDGKE	0	0	0	0	1	0	0	0	0	0	0	0	PGQRDL	298	LFKDSA	0	0	1	0	0	0	24
5	0	0	0	0	0	0	HAVVAR	259	SVDGKE	0	0	0	0	1	0	0	0	0	0	0	1	RDLLFK	301	DSALGF	0	0	0	0	0	0	24
6	0	0	0	1	0	0	GTRKPV	582	TEAQSC	0	0	0	0	0	0	0	0	0	0	0	0	STSPLL	681	EACAFL	0	0	0	0	0	0	24
7	0	0	0	0	0	0	LLFNDN	645	TECLAK	0	0	0	0	0	1	0	1	1	0	0	0	LKKCST	677	SPLLEA	0	0	0	0	0	0	4
8	0	0	0	0	0	0	LLFNDN	645	TECLAK	0	0	0	0	0	1	0	1	1	0	0	0	LKKCST	677	SPLLEA	0	0	0	0	0	0	24
9	0	0	0	0	0	0	LLFNDN	645	TECLAK	0	0	0	0	0	1	0	0	0	0	0	0	LLEACA	685	FLTR	0	0	0	0	0	0	2
230	0	0	0	0	0	0	RPYLSW	139	TESLEP	0	0	0	0	0	0	0	0	0	0	0	0	IDRQAY	166	PNLCQL	0	0	0	0	0	0	2
1	1	1	0	0	0	0	KKADAV	58	TLDGGM	0	0	0	0	0	0	1	0	0	0	0	0	KSCHTG	118	LGRSAG	0	0	0	0	0	0	2
2	1	1	0	0	0	0	KKADAV	58	TLDGGM	0	0	0	0	0	0	1	0	0	0	0	0	KSCHTG	118	LGRSAG	0	0	0	0	0	0	24
3	1	1	0	0	0	0	KKADAV	58	TLDGGM	0	0	0	0	0	0	0	0	0	0	0	0	FSASCV	158	PCIDRQ	0	0	0	0	0	0	4
4	0	0	0	0	0	0	TCATAS	376	TTDDCI	0	0	0	0	0	0	0	0	0	0	0	0	LIVNQT	478	GSCAFD	0	0	0	0	0	0	4
5	0	0	0	0	0	0	TCATAS	376	TTDDCI	0	0	0	0	0	0	0	0	0	0	0	0	LIVNQT	478	GSCAFD	0	0	0	0	0	0	4
6	0	0	1	0	0	0	PYKLRP	77	VAAEIY	0	0	0	0	0	0	1	1	0	0	0	0	KKGSNF	104	QLDQLQ	0	0	0	0	0	0	2
7	0	0	1	0	0	0	PYKLRP	77	VAAEIY	0	0	0	0	0	0	1	1	0	0	0	0	KKGSNF	104	QLDQLQ	0	0	0	0	0	0	24
8	0	0	0	0	0	0	AVVARS	260	VDGKED	0	0	0	1	0	0	0	0	0	0	0	0	PGQRDL	298	LFKDSA	0	0	1	0	0	0	24
9	0	0	0	0	0	0	TLDGGM	64	VFEAGR	0	0	0	0	0	0	0	0	0	0	0	1	EIYGTK	85	ESPQTH	0	0	0	0	0	0	4
240	0	0	0	0	0	0	TLDGGM	64	VFEAGR	0	0	0	0	0	0	0	0	0	0	0	0	QTHYYA	94	VAVVKK	0	0	0	0	1	1	24
1	0	0	1	0	0	0	FVKETT	214	VFENLP	0	0	0	0	0	0	0	0	0	0	0	0	HAVVAR	258	SVDGKE	0	0	0	0	1	0	24
2	0	0	1	0	0	0	FVKETT	214	VFENLP	0	0	0	0	0	0	0	1	0	1	0	0	GKNKSR	284	SFQLFG	0	0	0	0	0	0	24
3	0	0	1	0	0	0	FVKETT	214	VFENLP	0	0	0	0	0	0	0	1	0	1	0	0	GKNKSR	284	SFQLFG	0	0	0	0	0	0	24
4	0	0	0	0	0	0	RCLAED	537	VGDVAF	0	0	0	0	0	0	0	0	0	1	0	0	CLFKSE	635	TKNLLF	0	1	0	0	0	0	4
5	0	0	0	0	0	0	AGDVAF	209	VKETTV	0	1	0	0	0	0	0	1	0	0	0	1	WKLLSK	273	AQEKFG	0	0	0	1	0	0	2
6	0	0	0	0	0	0	AGDVAF	209	VKETTV	0	1	0	0	0	0	0	1	0	0	0	1	WKLLSK	273	AQEKFG	0	0	0	1	0	0	4
7	0	0	0	0	0	0	AGDVAF	209	VKETTV	0	1	0	0	0	0	0	1	0	0	0	1	WKLLSK	273	AQEKFG	0	0	0	1	0	0	24
8	0	0	0	0	0	0	AGDVAF	209	VKETTV	0	1	0	0	0	0	0	0	0	1	0	0	LLSKAQ	275	EKFGKN	0	1	0	0	1	0	24
9	0	0	0	0	0	0	AGDVAF	209	VKETTV	0	1	0	0	0	0	0	0	0	1	0	0	LLSKAQ	275	EKFGKN	0	1	0	0	1	0	24
250	0	0	0	0	0	0	GESTAD	560	WAKNLN	0	0	1	0	0	0	0	0	0	0	0	0	DRAAHV	607	KQVLLH	1	0	0	0	0	0	2
1	1	0	0	0	0	0	KCRRWQ	24	WRMKKL	0	0	0	1	1	0	0	0	0	0	0	0	CHTGLG	120	RSAGWI	0	0	0	0	0	0	24
2	0	0	0	0	0	0	LRPYLS	138	WTESLE	0	0	0	0	0	0	0	0	0	0	0	1	QGAVAK	151	FFSASC	0	0	0	0	0	0	2
3	0	0	0	0	0	0	SPQTHY	93	YAVAVV	0	0	0	0	0	0	0	0	0	0	0	0	DQLQGR	112	KSCHTG	1	0	0	0	0	0	24
4	0	0	0	0	0	0	SPQTHY	93	YAVAVV	0	0	0	0	0	0	0	0	0	0	0	0	RSAGWI	126	IPMGIL	0	0	0	0	0	0	24
5	0	0	0	0	0	0	SPQTHY	93	YAVAVV	0	0	0	0	0	0	0	0	0	0	0	0	FSASCV	158	PCIDRQ	0	0	0	0	0	0	24
6	0	0	0	0	0	0	SPQTHY	93	YAVAVV	0	0	0	0	0	0	0	0	0	0	0	0	ASCVPC	160	IDRQAY	0	0	0	0	0	0	24
7	0	0	0	0	0	0	SPQTHY	93	YAVAVV	0	0	0	0	0	0	0	0	0	1	0	0	QLCKGE	176	GENQCA	0	0	0	0	0	0	24
8	0	0	0	0	0	0	LYLGSR	324	YLTTLK	0	0	0	0	0	1	0	0	0	0	0	0	TRVVWC	348	AVGPEE	0	0	0	0	0	0	2
9	0	0	0	0	0	0	LYLGSR	324	YLTTLK	0	0	0	0	0	1	0	0	0	0	0	0	TRVVWC	348	AVGPEE	0	0	0	0	0	0	4
260	0	0	0	0	0	0	LYLGSR	324	YLTTLK	0	0	0	0	0	1	0	0	0	0	0	0	TRVVWC	348	AVGPEE	0	0	0	0	0	0	4
1	0	0	0	0	0	0	LYLGSR	324	YLTTLK	0	0	0	0	0	1	0	0	0	0	0	0	TRVVWC	348	AVGPEE	0	0	0	0	0	0	24
	34	8	14	13	11	9				9	16	15	40	46	45	24	62	15	47	9	38				3	15	16	32	37	6

## Sheet: Leucine
#	P6	P5	P4	P3	P2	P1	P hexa-peptide	Start aa #	P’ hexa-peptide	P1'	P2'	P3'	P4'	P5'	P6'	P6	P5	P4	P3	P2	P1	P hexa-peptide	Stop aa #	P’ hexa-peptide	P1'	P2'	P3'	P4'	P5'	P6'	hr
1	0	0	0	0	0	0	VSRSDR	604	AAHVKQ	0	0	0	0	0	0	0	0	0	0	1	0	HQQALF	618	GKNGKN	0	0	0	0	0	0	2				APRKNVRWCTISQPEWFKCRRWQWRMKKLGAPSITCVRRAFALECIRAIAEKKADAVTLDGGMVFEAGRDPYKLRPVAAEIYGTKESPQTHYYAVAVVKKGSNFQLDQLQGRKSCHTGLGRSAGWIIPMGILRPYLSWTESLEPLQGAVAKFFSASCVPCIDRQAYPNLCQLCKGEGENQCACSSREPYFGYSGAFKCLQDGAGDVAFVKETTVFENLPEKADRDQYELLCLNNSRAPVDAFKECHLAQVPSHAVVARSVDGKEDLIWKLLSKAQEKFGKNKSRSFQLFGSPPGQRDLLFKDSALGFLRIPSKVDSALYLGSRYLTTLKNLRETAEEVKARYTRVVWCAVGPEEQKKCQQWSQQSGQNVTCATASTTDDCIVLVLKGEADALNLDGGYI…
2	0	0	0	0	0	0	VSRSDR	604	AAHVKQ	0	0	0	0	0	0	0	0	0	0	1	0	HQQALF	618	GKNGKN	0	0	0	0	0	0	2
3	0	0	0	0	0	0	VSRSDR	604	AAHVKQ	0	0	0	0	0	0	0	0	0	0	1	0	HQQALF	618	GKNGKN	0	0	0	0	0	0	4			=IF(MID(D2, 1,1) ="A",1,0)
4	0	0	0	0	0	0	VSRSDR	604	AAHVKQ	0	0	0	0	0	0	0	0	0	0	1	0	HQQALF	618	GKNGKN	0	0	0	0	0	0	4
5	0	0	0	0	0	0	VSRSDR	604	AAHVKQ	0	0	0	0	0	0	0	0	0	0	1	0	HQQALF	618	GKNGKN	0	0	0	0	0	0	24		APRKNV
6	0	0	0	0	0	0	VSRSDR	604	AAHVKQ	0	0	0	0	0	0	0	0	0	0	0	0	CPDKFC	630	LFKSET	1	0	0	0	0	0	24
7	0	0	0	0	0	0	VSRSDR	604	AAHVKQ	0	0	0	0	0	0	0	0	0	0	0	0	CPDKFC	630	LFKSET	1	0	0	0	0	0	24		Amino Acid	P6	P5	P4	P3	P2	P1	P1'	P2'	P3'	P4'	P5'	P6'
8	0	0	0	0	0	0	VSRSDR	604	AAHVKQ	0	0	0	0	0	0	0	0	0	0	0	1	PDKFCL	631	FKSETK	0	0	0	0	0	0	24		A
9	0	0	0	0	0	0	VSRSDR	604	AAHVKQ	0	0	0	0	0	0	0	0	0	1	0	0	KFCLFK	633	SETKNL	0	0	0	0	0	1	2		C
10	0	0	0	0	0	0	VSRSDR	604	AAHVKQ	0	0	0	0	0	0	0	0	0	1	0	0	KFCLFK	633	SETKNL	0	0	0	0	0	1	4		D
1	0	0	0	0	0	0	VSRSDR	604	AAHVKQ	0	0	0	0	0	0	0	0	0	1	0	0	KFCLFK	633	SETKNL	0	0	0	0	0	1	24		E
2	0	0	0	0	0	0	VSRSDR	604	AAHVKQ	0	0	0	0	0	0	0	0	0	0	0	0	FKSETK	637	NLLFND	0	1	1	0	0	0	4		F
3	0	0	0	0	0	0	VSRSDR	604	AAHVKQ	0	0	0	0	0	0	0	0	0	0	0	0	FKSETK	637	NLLFND	0	1	1	0	0	0	24		G
4	0	0	0	0	0	0	VSRSDR	604	AAHVKQ	0	0	0	0	0	0	0	0	0	0	0	0	KSETKN	638	LLFNDN	1	1	0	0	0	0	24		H
5	0	0	0	0	0	0	VSRSDR	604	AAHVKQ	0	0	0	0	0	0	0	0	0	0	1	1	ETKNLL	640	FNDNTE	0	0	0	0	0	0	24		I
6	1	0	1	0	0	0	LVLKGE	389	ADALNL	0	0	0	1	0	1	0	1	0	0	0	0	YLAVAV	438	VKKANE	0	0	0	0	0	0	4		K
7	0	0	0	0	0	0	AIAEKK	54	ADAVTL	0	0	0	0	0	1	0	0	0	0	0	0	EIYGTK	85	ESPQTH	0	0	0	0	0	0	4		L
8	0	0	0	0	0	0	TNGEST	558	ADWAKN	0	0	0	0	0	0	1	0	0	1	0	0	LAKLGG	653	RPTYEE	0	0	0	0	0	0	24		M
9	0	1	0	0	0	0	KLRPVA	79	AEIYGT	0	0	0	0	0	0	0	0	0	1	0	0	HTGLGR	121	SAGWII	0	0	0	0	0	0	24		N
20	0	1	0	0	1	0	RLCALC	506	AGDDQG	0	0	0	0	0	0	0	0	0	1	0	0	SCHLAV	591	APNHAV	0	0	0	0	0	0	24		P
1	0	0	0	0	0	0	GGMVFE	67	AGRDPY	0	0	0	0	0	0	0	0	0	0	0	0	PVAAEI	81	YGTKES	0	0	0	0	0	0	24		Q
2	0	0	0	0	0	0	GGMVFE	67	AGRDPY	0	0	0	0	0	0	0	0	0	0	0	0	ESPQTH	91	YYAVAV	0	0	0	0	0	0	24		R
3	0	0	0	0	0	0	GGMVFE	67	AGRDPY	0	0	0	0	0	0	0	0	0	0	0	0	SPQTHY	92	YAVAVV	0	0	0	0	0	0	24		S
4	0	0	0	0	0	1	DNTECL	649	AKLGGR	0	0	1	0	0	0	0	1	0	0	0	0	NLKKCS	676	TSPLLE	0	0	0	1	1	0	4		T
5	0	0	0	0	0	0	ESTADW	561	AKNLNR	0	0	0	1	0	0	0	0	0	0	0	0	VSRSDR	603	AAHVKQ	0	0	0	0	0	0	24		V
6	0	0	0	0	0	0	ESTADW	561	AKNLNR	0	0	0	1	0	0	0	0	0	0	0	0	GGRPTY	657	EEYLGT	0	0	0	1	0	0	24		W
7	1	1	0	0	0	0	LLFKDS	304	ALGFLR	0	1	0	0	1	0	0	0	0	0	0	0	ARYTRV	345	VWCAVG	0	0	0	0	0	0	4		Y
8	0	0	0	0	0	0	FFSQSC	492	APGADP	0	0	0	0	0	0	0	0	0	0	0	0	KNGKNC	625	PDKFCL	0	0	0	0	0	1	4
9	0	0	0	0	0	0	XXXXXX	1	APRKNV	0	0	0	0	0	0	0	0	0	0	0	0	IAEKKA	54	DAVTLD	0	0	0	0	1	0	24
30	0	0	0	0	0	0	XXXXXX	1	APRKNV	0	0	0	0	0	0	0	0	0	0	0	0	EKKADA	56	VTLDGG	0	0	1	0	0	0	24
1	0	0	0	0	0	0	XXXXXX	1	APRKNV	0	0	0	0	0	0	0	0	0	0	0	0	EKKADA	56	VTLDGG	0	0	1	0	0	0	24
2	0	0	0	0	0	0	XXXXXX	1	APRKNV	0	0	0	0	0	0	0	0	0	0	0	1	ADAVTL	59	DGGMVF	0	0	0	0	0	0	24
3	0	0	0	0	0	0	XXXXXX	1	APRKNV	0	0	0	0	0	0	0	0	0	1	0	0	AVTLDG	61	GMVFEA	0	0	0	0	0	0	24
4	0	0	0	0	0	0	XXXXXX	1	APRKNV	0	0	0	0	0	0	0	0	1	0	0	0	VTLDGG	62	MVFEAG	0	0	0	0	0	0	24
5	0	0	0	0	0	0	XXXXXX	1	APRKNV	0	0	0	0	0	0	0	0	0	0	0	0	DGGMVF	65	EAGRDP	0	0	0	0	0	0	24
6	0	0	0	0	0	0	XXXXXX	1	APRKNV	0	0	0	0	0	0	0	0	0	0	0	1	RDPYKL	74	RPVAAE	0	0	0	0	0	0	24
7	0	0	0	0	0	0	XXXXXX	1	APRKNV	0	0	0	0	0	0	0	1	0	0	0	0	KLRPVA	78	AEIYGT	0	0	0	0	0	0	24
8	0	0	0	0	0	0	XXXXXX	1	APRKNV	0	0	0	0	0	0	0	0	0	0	0	0	EIYGTK	85	ESPQTH	0	0	0	0	0	0	4
9	0	0	0	0	0	0	XXXXXX	1	APRKNV	0	0	0	0	0	0	0	0	0	0	0	0	EIYGTK	85	ESPQTH	0	0	0	0	0	0	24
40	0	0	0	0	0	0	XXXXXX	1	APRKNV	0	0	0	0	0	0	0	0	0	0	0	0	KESPQT	90	HYYAVA	0	0	0	0	0	0	24
1	0	0	0	0	0	0	XXXXXX	1	APRKNV	0	0	0	0	0	0	0	0	0	0	0	0	ESPQTH	91	YYAVAV	0	0	0	0	0	0	24
2	0	0	0	0	0	0	XXXXXX	1	APRKNV	0	0	0	0	0	0	0	0	0	0	0	0	ESPQTH	91	YYAVAV	0	0	0	0	0	0	24
3	0	0	0	0	0	0	XXXXXX	1	APRKNV	0	0	0	0	0	0	0	0	0	0	0	0	SPQTHY	92	YAVAVV	0	0	0	0	0	0	2
4	0	0	0	0	0	0	XXXXXX	1	APRKNV	0	0	0	0	0	0	0	0	0	0	0	0	SPQTHY	92	YAVAVV	0	0	0	0	0	0	24
5	0	0	0	0	0	0	XXXXXX	1	APRKNV	0	0	0	0	0	0	0	0	0	0	0	0	SPQTHY	92	YAVAVV	0	0	0	0	0	0	24
6	0	0	0	0	0	0	XXXXXX	1	APRKNV	0	0	0	0	0	0	0	0	0	0	0	0	SPQTHY	92	YAVAVV	0	0	0	0	0	0	24
7	0	0	0	0	0	0	XXXXXX	1	APRKNV	0	0	0	0	0	0	0	0	0	0	0	0	SPQTHY	92	YAVAVV	0	0	0	0	0	0	24
8	0	0	0	0	0	0	XXXXXX	1	APRKNV	0	0	0	0	0	0	0	0	0	0	0	0	SPQTHY	92	YAVAVV	0	0	0	0	0	0	24
9	0	0	0	0	0	0	XXXXXX	1	APRKNV	0	0	0	0	0	0	0	0	0	0	0	0	PQTHYY	93	AVAVVK	0	0	0	0	0	0	24
50	0	0	0	0	0	0	XXXXXX	1	APRKNV	0	0	0	0	0	0	0	1	0	0	0	0	CLQDGA	203	GDVAFV	0	0	0	0	0	0	2
1	0	0	0	0	0	0	XXXXXX	1	APRKNV	0	0	0	0	0	0	0	0	0	0	0	0	VPSHAV	255	VARSVD	0	0	0	0	0	0	2
2	0	0	1	1	0	0	WKLLSK	274	AQEKFG	0	0	0	0	0	0	0	0	0	0	1	0	KDSALG	306	FLRIPS	0	1	0	0	0	0	24
3	0	0	0	0	0	1	FKECHL	248	AQVPSH	0	0	0	0	0	0	0	0	0	0	0	0	GKNKSR	284	SFQLFG	0	0	0	1	0	0	24
4	0	0	0	0	0	0	PQTHYY	94	AVAVVK	0	0	0	0	0	0	0	0	0	0	1	0	PMGILR	133	PYLSWT	0	0	1	0	0	0	24
5	0	0	0	0	0	0	THYYAV	96	AVVKKG	0	0	0	0	0	0	0	0	0	0	0	0	SAGWII	127	PMGILR	0	0	0	0	1	0	24
6	0	0	0	0	0	0	THYYAV	96	AVVKKG	0	0	0	0	0	0	0	0	0	0	1	0	PMGILR	133	PYLSWT	0	0	1	0	0	0	24
7	0	0	0	0	0	0	THYYAV	96	AVVKKG	0	0	0	0	0	0	0	0	1	0	0	0	KCLQDG	202	AGDVAF	0	0	0	0	0	0	24
8	0	0	0	0	0	0	IYTAGK	405	CGLVPV	0	0	1	0	0	0	1	0	0	0	0	1	LTWNSL	451	KDKKSC	0	0	0	0	0	0	24
9	0	0	0	0	0	0	VDAFKE	245	CHLAQV	0	0	1	0	0	0	0	0	0	1	0	1	DSALYL	320	GSRYLT	0	0	0	0	1	0	4
60	0	0	0	0	0	0	VDAFKE	245	CHLAQV	0	0	1	0	0	0	0	0	0	1	0	1	DSALYL	320	GSRYLT	0	0	0	0	1	0	4
1	0	0	0	0	0	0	VTEAQS	587	CHLAVA	0	0	1	0	0	0	0	0	0	0	1	1	STSPLL	681	EACAFL	0	0	0	0	0	1	24
2	0	0	0	0	0	0	YSGAFK	198	CLQDGA	0	1	0	0	0	0	0	0	0	0	0	0	HAVVAR	258	SVDGKE	0	0	0	0	0	0	2
3	0	0	0	0	0	0	YSGAFK	198	CLQDGA	0	1	0	0	0	0	0	0	0	0	0	0	GKNKSR	284	SFQLFG	0	0	0	1	0	0	4
4	0	0	0	0	0	0	YSGAFK	198	CLQDGA	0	1	0	0	0	0	0	0	0	0	0	0	GKNKSR	284	SFQLFG	0	0	0	1	0	0	24
5	0	0	0	0	0	0	YSGAFK	198	CLQDGA	0	1	0	0	0	0	0	0	0	0	0	0	SPPGQR	296	DLLFKD	0	1	1	0	0	0	24
6	0	0	0	0	0	0	GAPSIT	36	CVRRAF	0	0	0	0	0	0	0	0	0	1	0	0	MGILRP	134	YLSWTE	0	1	0	0	0	0	2
7	0	0	0	0	0	0	GAPSIT	36	CVRRAF	0	0	0	0	0	0	0	0	1	0	0	0	GILRPY	135	LSWTES	1	0	0	0	0	0	2
8	0	0	0	0	1	0	AFKCLQ	201	DGAGDV	0	0	0	0	0	0	0	0	0	0	0	0	HAVVAR	258	SVDGKE	0	0	0	0	0	0	24
9	0	0	0	0	1	0	AFKCLQ	201	DGAGDV	0	0	0	0	0	0	0	0	0	0	0	0	GKNKSR	284	SFQLFG	0	0	0	1	0	0	24
70	0	0	0	0	0	0	SPPGQR	297	DLLFKD	0	1	1	0	0	0	0	0	0	0	0	0	KKCQQW	361	SQQSGQ	0	0	0	0	0	0	24
1	0	0	0	0	0	0	SCAPGA	496	DPKSRL	0	0	0	0	0	1	0	0	0	0	0	1	DWAKNL	564	NREDFR	0	0	0	0	0	0	24
2	0	0	0	0	0	1	GSNFQL	107	DQLQGR	0	0	1	0	0	0	0	0	0	0	0	0	FGYSGA	195	FKCLQD	0	0	0	1	0	0	24
3	0	0	0	0	0	0	PEKADR	225	DQYELL	0	0	0	0	1	1	0	0	0	0	0	1	DGKEDL	266	IWKLLS	0	0	0	1	1	0	24
4	0	0	0	0	0	0	NGESTA	559	DWAKNL	0	0	0	0	0	1	0	0	0	0	0	0	KPVTEA	584	QSCHLA	0	0	0	0	1	0	2
5	0	0	0	0	0	0	NGESTA	559	DWAKNL	0	0	0	0	0	1	0	0	0	0	0	0	KPVTEA	584	QSCHLA	0	0	0	0	1	0	4
6	0	0	0	0	0	0	NGESTA	559	DWAKNL	0	0	0	0	0	1	0	0	0	0	0	0	KPVTEA	584	QSCHLA	0	0	0	0	1	0	24
7	0	0	0	0	0	0	DGGMVF	66	EAGRDP	0	0	0	0	0	0	0	0	0	0	0	0	EIYGTK	85	ESPQTH	0	0	0	0	0	0	24
8	0	0	0	0	0	0	DGGMVF	66	EAGRDP	0	0	0	0	0	0	0	0	0	0	0	0	GTKESP	88	QTHYYA	0	0	0	0	0	0	24
9	0	0	0	0	0	0	DGGMVF	66	EAGRDP	0	0	0	0	0	0	0	0	0	0	0	0	KESPQT	90	HYYAVA	0	0	0	0	0	0	24
80	0	0	0	0	0	0	DGGMVF	66	EAGRDP	0	0	0	0	0	0	0	0	0	0	0	0	KESPQT	90	HYYAVA	0	0	0	0	0	0	24
1	0	0	0	0	0	0	DGGMVF	66	EAGRDP	0	0	0	0	0	0	0	0	0	0	0	0	SPQTHY	92	YAVAVV	0	0	0	0	0	0	2
2	0	0	0	0	0	0	DGGMVF	66	EAGRDP	0	0	0	0	0	0	0	0	0	0	0	0	SPQTHY	92	YAVAVV	0	0	0	0	0	0	2
3	0	0	0	0	0	0	DGGMVF	66	EAGRDP	0	0	0	0	0	0	0	0	0	0	0	0	SPQTHY	92	YAVAVV	0	0	0	0	0	0	4
4	0	0	0	0	0	0	DGGMVF	66	EAGRDP	0	0	0	0	0	0	0	0	0	0	0	0	SPQTHY	92	YAVAVV	0	0	0	0	0	0	4
5	0	0	0	0	0	0	DGGMVF	66	EAGRDP	0	0	0	0	0	0	0	0	0	0	0	0	SPQTHY	92	YAVAVV	0	0	0	0	0	0	24
6	0	0	0	0	0	0	DGGMVF	66	EAGRDP	0	0	0	0	0	0	0	0	0	0	0	0	SPQTHY	92	YAVAVV	0	0	0	0	0	0	24
7	0	0	0	0	0	0	DGGMVF	66	EAGRDP	0	0	0	0	0	0	0	0	0	0	0	0	SPQTHY	92	YAVAVV	0	0	0	0	0	0	24
8	0	0	0	0	0	0	DGGMVF	66	EAGRDP	0	0	0	0	0	0	0	0	0	0	0	0	SPQTHY	92	YAVAVV	0	0	0	0	0	0	24
9	0	0	0	0	0	0	DGGMVF	66	EAGRDP	0	0	0	0	0	0	0	0	0	0	0	0	SPQTHY	92	YAVAVV	0	0	0	0	0	0	24
90	0	0	0	0	0	0	DGGMVF	66	EAGRDP	0	0	0	0	0	0	0	0	0	0	0	0	PQTHYY	93	AVAVVK	0	0	0	0	0	0	24
1	0	0	0	1	0	0	AKNLNR	567	EDFRLL	0	0	0	0	1	1	0	0	0	0	0	0	VSRSDR	603	AAHVKQ	0	0	0	0	0	0	24
2	0	0	0	0	0	0	ADRDQY	228	ELLCLN	0	1	1	0	1	0	0	0	0	0	0	0	VPSHAV	255	VARSVD	0	0	0	0	0	0	2
3	0	0	0	0	0	0	ADRDQY	228	ELLCLN	0	1	1	0	1	0	0	0	0	0	0	0	HAVVAR	258	SVDGKE	0	0	0	0	0	0	24
4	0	0	0	0	0	0	KETTVF	216	ENLPEK	0	0	1	0	0	0	0	0	0	0	0	0	DRDQYE	228	LLCLNN	1	1	0	1	0	0	24
5	0	0	0	0	0	0	KETTVF	216	ENLPEK	0	0	1	0	0	0	0	0	0	0	0	0	DAFKEC	245	HLAQVP	0	1	0	0	0	0	4
6	0	0	0	0	0	0	KETTVF	216	ENLPEK	0	0	1	0	0	0	0	0	0	0	0	0	HAVVAR	258	SVDGKE	0	0	0	0	0	0	24
7	0	0	0	0	0	0	KETTVF	216	ENLPEK	0	0	1	0	0	0	0	0	0	0	0	0	HAVVAR	258	SVDGKE	0	0	0	0	0	0	24
8	0	0	0	0	0	0	KETTVF	216	ENLPEK	0	0	1	0	0	0	0	1	0	0	0	1	DLIWKL	270	LSKAQE	1	0	0	0	0	0	24
9	0	0	0	0	0	0	KETTVF	216	ENLPEK	0	0	1	0	0	0	0	0	1	1	0	0	WKLLSK	273	AQEKFG	0	0	0	0	0	0	2
100	0	0	0	0	0	0	KETTVF	216	ENLPEK	0	0	1	0	0	0	0	0	1	1	0	0	WKLLSK	273	AQEKFG	0	0	0	0	0	0	2
1	0	0	0	0	0	0	KETTVF	216	ENLPEK	0	0	1	0	0	0	0	0	1	1	0	0	WKLLSK	273	AQEKFG	0	0	0	0	0	0	2
2	0	0	0	0	0	0	KETTVF	216	ENLPEK	0	0	1	0	0	0	0	0	1	1	0	0	WKLLSK	273	AQEKFG	0	0	0	0	0	0	2
3	0	0	0	0	0	0	KETTVF	216	ENLPEK	0	0	1	0	0	0	0	0	1	1	0	0	WKLLSK	273	AQEKFG	0	0	0	0	0	0	2
4	0	0	0	0	0	0	KETTVF	216	ENLPEK	0	0	1	0	0	0	0	0	1	1	0	0	WKLLSK	273	AQEKFG	0	0	0	0	0	0	4
5	0	0	0	0	0	0	KETTVF	216	ENLPEK	0	0	1	0	0	0	0	0	1	1	0	0	WKLLSK	273	AQEKFG	0	0	0	0	0	0	4
6	0	0	0	0	0	0	KETTVF	216	ENLPEK	0	0	1	0	0	0	0	0	1	1	0	0	WKLLSK	273	AQEKFG	0	0	0	0	0	0	4
7	0	0	0	0	0	0	KETTVF	216	ENLPEK	0	0	1	0	0	0	0	0	1	1	0	0	WKLLSK	273	AQEKFG	0	0	0	0	0	0	4
8	0	0	0	0	0	0	KETTVF	216	ENLPEK	0	0	1	0	0	0	0	0	1	1	0	0	WKLLSK	273	AQEKFG	0	0	0	0	0	0	24
9	0	0	0	0	0	0	KETTVF	216	ENLPEK	0	0	1	0	0	0	0	0	1	1	0	0	WKLLSK	273	AQEKFG	0	0	0	0	0	0	24
110	0	0	0	0	0	0	KETTVF	216	ENLPEK	0	0	1	0	0	0	0	0	1	1	0	0	WKLLSK	273	AQEKFG	0	0	0	0	0	0	24
1	0	0	0	0	0	0	KETTVF	216	ENLPEK	0	0	1	0	0	0	0	0	1	1	0	0	WKLLSK	273	AQEKFG	0	0	0	0	0	0	24
2	0	0	0	0	0	0	KETTVF	216	ENLPEK	0	0	1	0	0	0	0	0	1	1	0	0	WKLLSK	273	AQEKFG	0	0	0	0	0	0	24
3	0	0	0	0	0	0	KETTVF	216	ENLPEK	0	0	1	0	0	0	0	0	1	1	0	0	WKLLSK	273	AQEKFG	0	0	0	0	0	0	24
4	0	0	0	0	0	0	KETTVF	216	ENLPEK	0	0	1	0	0	0	1	1	0	0	0	0	LLSKAQ	275	EKFGKN	0	0	0	0	0	0	24
5	1	0	0	0	0	0	LCKGEG	178	ENQCAC	0	0	0	0	0	0	0	0	0	0	1	1	GQRDLL	299	FKDSAL	0	0	0	0	0	1	2
6	1	0	0	0	1	0	LVPVLA	413	ENRKSS	0	0	0	0	0	0	0	0	0	0	0	0	FVKNDT	547	VWENTN	0	0	0	0	0	0	24
7	1	0	0	0	0	0	LDGGMV	65	FEAGRD	0	0	0	0	0	0	0	0	0	0	0	0	SPQTHY	92	YAVAVV	0	0	0	0	0	0	24
8	1	0	0	0	0	1	LHQQAL	618	FGKNGK	0	0	0	0	0	0	0	0	1	0	0	0	AKLGGR	654	PTYEEY	0	0	0	0	0	0	24
9	0	0	0	0	1	1	GQRDLL	300	FKDSAL	0	0	0	0	0	1	0	0	0	0	0	0	VTCATA	374	STTDDC	0	0	0	0	0	0	2
120	0	1	0	0	0	0	NLNRED	569	FRLLCL	0	0	1	1	0	1	0	0	0	0	0	0	HAVVSR	600	SDRAAH	0	0	0	0	0	0	2
1	0	1	0	0	0	0	NLNRED	569	FRLLCL	0	0	1	1	0	1	0	0	0	0	0	0	HAVVSR	600	SDRAAH	0	0	0	0	0	0	4
2	0	1	0	0	0	0	NLNRED	569	FRLLCL	0	0	1	1	0	1	0	0	0	0	0	0	HAVVSR	600	SDRAAH	0	0	0	0	0	0	24
3	0	1	0	0	0	0	NLNRED	569	FRLLCL	0	0	1	1	0	1	0	0	0	0	0	0	HAVVSR	600	SDRAAH	0	0	0	0	0	0	24
4	0	1	0	0	0	0	NLNRED	569	FRLLCL	0	0	1	1	0	1	0	0	0	0	0	0	VSRSDR	603	AAHVKQ	0	0	0	0	0	0	2
5	0	1	0	0	0	0	NLNRED	569	FRLLCL	0	0	1	1	0	1	0	0	0	0	0	0	VSRSDR	603	AAHVKQ	0	0	0	0	0	0	4
6	0	1	0	0	0	0	NLNRED	569	FRLLCL	0	0	1	1	0	1	0	0	0	0	0	0	VSRSDR	603	AAHVKQ	0	0	0	0	0	0	4
7	0	1	0	0	0	0	NLNRED	569	FRLLCL	0	0	1	1	0	1	0	0	0	0	0	0	VSRSDR	603	AAHVKQ	0	0	0	0	0	0	24
8	0	1	0	0	0	0	NLNRED	569	FRLLCL	0	0	1	1	0	1	0	0	0	0	0	0	VSRSDR	603	AAHVKQ	0	0	0	0	0	0	24
9	0	1	0	0	0	0	NLNRED	569	FRLLCL	0	0	1	1	0	1	0	0	0	0	0	0	VSRSDR	603	AAHVKQ	0	0	0	0	0	0	24
130	0	1	0	0	0	0	NLNRED	569	FRLLCL	0	0	1	1	0	1	0	0	0	0	0	0	VSRSDR	603	AAHVKQ	0	0	0	0	0	0	24
1	0	0	0	0	0	0	SCAFDE	486	FFSQSC	0	0	0	0	0	0	0	0	0	0	0	0	KEKYYG	525	YTGAFR	0	0	0	0	0	0	24
2	0	0	0	0	0	0	SCAFDE	486	FFSQSC	0	0	0	0	0	0	0	0	0	0	0	0	YTGAFR	531	CLAEDV	0	1	0	0	0	0	24
3	0	0	0	0	0	0	PYFGYS	194	GAFKCL	0	0	0	0	0	1	0	1	0	0	0	0	NLPEKA	222	DRDQYE	0	0	0	0	0	0	2
4	0	0	0	1	0	0	FKCLQD	202	GAGDVA	0	0	0	0	0	0	0	0	0	0	0	0	PPGQRD	297	LLFKDS	1	1	0	0	0	0	24
5	0	0	0	0	0	1	WRMKKL	30	GAPSIT	0	0	0	0	0	0	0	0	0	0	0	0	ESPQTH	91	YYAVAV	0	0	0	0	0	0	24
6	0	1	0	0	0	0	CLQDGA	204	GDVAFV	0	0	0	0	0	0	0	0	0	0	0	1	PGQRDL	298	LFKDSA	1	0	0	0	0	0	24
7	0	0	0	0	0	0	VWENTN	554	GESTAD	0	0	0	0	0	0	0	0	0	0	0	0	VSRSDR	603	AAHVKQ	0	0	0	0	0	0	24
8	0	0	0	0	0	0	GMVFEA	68	GRDPYK	0	0	0	0	0	0	0	0	0	0	0	0	ESPQTH	91	YYAVAV	0	0	0	0	0	0	24
9	0	1	0	0	1	0	QLDQLQ	111	GRKSCH	0	0	0	0	0	0	1	0	0	1	0	0	LEPLQG	147	AVAKFF	0	0	0	0	0	0	24
140	0	1	0	0	0	0	GLGRSA	124	GWIIPM	0	0	0	0	0	0	0	0	0	0	0	0	NQCACS	184	SREPYF	0	0	0	0	0	0	24
1	0	0	0	0	0	0	TEAQSC	588	HLAVAP	0	1	0	0	0	0	0	0	0	0	0	0	VSRSDR	603	AAHVKQ	0	0	0	0	0	0	24
2	0	0	0	0	0	0	KESPQT	91	HYYAVA	0	0	0	0	0	0	0	0	0	1	0	0	HTGLGR	121	SAGWII	0	0	0	0	0	0	24
3	0	0	0	0	0	0	KESPQT	91	HYYAVA	0	0	0	0	0	0	0	0	0	1	0	0	HTGLGR	121	SAGWII	0	0	0	0	0	0	24
4	0	1	0	0	1	0	ALGFLR	310	IPSKVD	0	0	0	0	0	0	1	0	0	0	0	1	LGSRYL	325	TTLKNL	0	0	1	0	0	1	2
5	0	0	0	0	0	0	STTDDC	381	IVLVLK	0	0	1	0	1	0	0	0	0	0	0	0	KKSCHT	459	AVDRTA	0	0	0	0	0	0	24
6	0	0	0	0	0	1	DGKEDL	267	IWKLLS	0	0	0	1	1	0	0	0	0	0	0	0	GKNKSR	284	SFQLFG	0	0	0	1	0	0	4
7	0	0	0	0	0	1	DGKEDL	267	IWKLLS	0	0	0	1	1	0	0	0	0	0	0	0	GKNKSR	284	SFQLFG	0	0	0	1	0	0	4
8	0	0	0	1	0	0	FENLPE	221	KADRDQ	0	0	0	0	0	0	1	0	0	0	0	0	LKDKKS	456	CHTAVD	0	0	0	0	0	0	2
9	0	0	0	1	1	0	IWKLLS	273	KAQEKF	0	0	0	0	0	0	0	0	0	0	0	1	PGQRDL	298	LFKDSA	1	0	0	0	0	0	24
150	0	0	0	0	0	0	KCVPNS	520	KEKYYG	0	0	0	0	0	0	0	0	0	1	0	0	AKNLNR	566	EDFRLL	0	0	0	0	1	1	2
1	1	0	0	0	0	0	LAVAVV	440	KKANEG	0	0	0	0	0	0	0	0	0	0	0	0	GWNIPM	471	GLIVNQ	0	1	0	0	0	0	24
2	0	0	0	0	0	0	WQWRMK	28	KLGAPS	0	1	0	0	0	0	0	0	0	0	0	0	AIAEKK	53	ADAVTL	0	0	0	0	0	1	4
3	0	0	0	0	0	0	AGRDPY	73	KLRPVA	0	1	0	0	0	0	0	0	0	0	0	0	KSCHTG	118	LGRSAG	1	0	0	0	0	0	24
4	0	0	0	0	0	0	AQEKFG	280	KNKSRS	0	0	0	0	0	0	1	0	0	0	0	1	LGSRYL	325	TTLKNL	0	0	1	0	0	1	24
5	0	0	1	0	0	1	RYLTTL	329	KNLRET	0	0	1	0	0	0	0	0	0	0	0	0	PEEQKK	357	CQQWSQ	0	0	0	0	0	0	2
6	0	1	0	0	0	0	CLDGTR	579	KPVTEA	0	0	0	0	0	0	0	0	0	0	0	0	HAVVSR	600	SDRAAH	0	0	0	0	0	0	2
7	0	0	0	0	0	0	AFKECH	247	LAQVPS	1	0	0	0	0	0	0	0	0	0	0	0	KFGKNK	282	SRSFQL	0	0	0	0	0	1	2
8	0	0	0	0	0	0	AFKECH	247	LAQVPS	1	0	0	0	0	0	0	0	0	0	0	0	KFGKNK	282	SRSFQL	0	0	0	0	0	1	4
9	0	0	0	0	0	1	REDFRL	572	LCLDGT	1	0	1	0	0	0	0	0	0	0	0	0	VSRSDR	603	AAHVKQ	0	0	0	0	0	0	2
160	0	0	0	0	0	1	REDFRL	572	LCLDGT	1	0	1	0	0	0	0	0	0	0	0	0	VSRSDR	603	AAHVKQ	0	0	0	0	0	0	4
1	0	0	0	0	0	1	REDFRL	572	LCLDGT	1	0	1	0	0	0	0	0	0	0	0	0	VSRSDR	603	AAHVKQ	0	0	0	0	0	0	4
2	0	0	0	0	0	1	REDFRL	572	LCLDGT	1	0	1	0	0	0	0	0	0	0	0	0	VSRSDR	603	AAHVKQ	0	0	0	0	0	0	24
3	0	0	0	0	0	1	REDFRL	572	LCLDGT	1	0	1	0	0	0	0	0	0	0	0	0	VSRSDR	603	AAHVKQ	0	0	0	0	0	0	24
4	0	0	0	0	0	0	KADAVT	59	LDGGMV	1	0	0	0	0	0	0	0	0	0	0	0	SPQTHY	92	YAVAVV	0	0	0	0	0	0	24
5	0	0	0	0	0	0	KADAVT	59	LDGGMV	1	0	0	0	0	0	0	0	0	0	0	0	AKFFSA	155	SCVPCI	0	0	0	0	0	0	24
6	0	0	0	1	1	0	DFRLLC	574	LDGTRK	1	0	0	0	0	0	0	0	0	0	0	0	VSRSDR	603	AAHVKQ	0	0	0	0	0	0	2
7	0	0	0	0	1	0	VDSALY	320	LGSRYL	1	0	0	0	0	1	0	1	0	0	1	0	TLKNLR	332	ETAEEV	0	0	0	0	0	0	4
8	0	0	0	0	0	0	ADWAKN	564	LNREDF	1	0	0	0	0	0	0	0	0	0	0	0	VSRSDR	603	AAHVKQ	0	0	0	0	0	0	24
9	0	0	0	0	0	0	TTVFEN	218	LPEKAD	1	0	0	0	0	0	0	0	0	0	0	0	GKNKSR	284	SFQLFG	0	0	0	1	0	0	4
170	0	0	0	0	0	0	TTVFEN	218	LPEKAD	1	0	0	0	0	0	0	0	0	0	0	0	GKNKSR	284	SFQLFG	0	0	0	1	0	0	4
1	0	0	0	1	0	0	DSALGF	308	LRIPSK	1	0	0	0	0	0	0	1	0	1	0	0	ALYLGS	322	RYLTTL	0	0	1	0	0	1	24
2	0	0	0	1	0	0	DSALGF	308	LRIPSK	1	0	0	0	0	0	0	1	0	0	0	0	YLGSRY	324	LTTLKN	1	0	0	1	0	0	24
3	0	0	0	1	0	0	DSALGF	308	LRIPSK	1	0	0	0	0	0	0	0	0	0	0	0	ASTTDD	379	CIVLVL	0	0	0	1	0	1	24
4	0	0	0	1	0	0	DSALGF	308	LRIPSK	1	0	0	0	0	0	0	0	0	1	0	0	VPVLAE	413	NRKSSK	0	0	0	0	0	0	24
5	0	1	0	0	0	1	DLIWKL	271	LSKAQE	1	0	0	0	0	0	0	0	0	0	0	0	FGSPPG	294	QRDLLF	0	0	0	1	1	0	24
6	0	1	0	0	0	1	DLIWKL	271	LSKAQE	1	0	0	0	0	0	0	0	0	0	0	0	PPGQRD	297	LLFKDS	1	1	0	0	0	0	24
7	0	1	0	0	0	1	DLIWKL	271	LSKAQE	1	0	0	0	0	0	0	0	0	0	0	1	PGQRDL	298	LFKDSA	1	0	0	0	0	0	24
8	0	1	0	0	0	1	DLIWKL	271	LSKAQE	1	0	0	0	0	0	0	0	1	1	0	0	RDLLFK	301	DSALGF	0	0	0	1	0	0	24
9	0	0	0	0	0	1	DWAKNL	565	NREDFR	0	0	0	0	0	0	0	1	0	0	1	0	CLAKLG	652	GRPTYE	0	0	0	0	0	0	24
180	0	0	0	1	0	0	NEGLTW	449	NSLKDK	0	0	1	0	0	0	0	0	1	0	0	0	MGLIVN	476	QTGSCA	0	0	0	0	0	0	2
1	0	0	0	1	0	0	NEGLTW	449	NSLKDK	0	0	1	0	0	0	0	0	1	0	0	0	MGLIVN	476	QTGSCA	0	0	0	0	0	0	4
2	0	0	0	1	0	0	NEGLTW	449	NSLKDK	0	0	1	0	0	0	0	0	1	0	0	0	MGLIVN	476	QTGSCA	0	0	0	0	0	0	24
3	0	1	1	0	1	0	ELLCLN	234	NSRAPV	0	0	0	0	0	0	0	1	0	0	1	0	ALGFLR	309	IPSKVD	0	0	0	0	0	0	4
4	0	0	0	0	0	0	FEAGRD	71	PYKLRP	0	0	0	1	0	0	0	0	0	0	0	0	EIYGTK	85	ESPQTH	0	0	0	0	0	0	24
5	0	0	0	0	0	0	FEAGRD	71	PYKLRP	0	0	0	1	0	0	0	0	0	0	0	0	SPQTHY	92	YAVAVV	0	0	0	0	0	0	24
6	0	0	0	0	0	0	AVGPEE	355	QKKCQQ	0	0	0	0	0	0	0	1	0	0	0	0	VLKGEA	389	DALNLD	0	0	1	0	1	0	24
7	0	0	0	1	1	0	KQVLLH	614	QQALFG	0	0	0	1	0	0	0	0	0	0	1	1	ETKNLL	640	FNDNTE	0	0	0	0	0	0	4
8	0	0	0	0	0	0	KPVTEA	585	QSCHLA	0	0	0	0	1	0	0	0	0	0	0	1	CSTSPL	680	LEACAF	1	0	0	0	0	0	24
9	0	0	0	0	0	0	MVFEAG	69	RDPYKL	0	0	0	0	0	1	0	0	0	0	1	1	GQRDLL	299	FKDSAL	0	0	0	0	0	1	4
190	0	0	1	0	0	1	SALGFL	309	RIPSKV	0	0	0	0	0	0	0	1	0	0	0	0	YLGSRY	324	LTTLKN	1	0	0	1	0	0	24
1	0	0	1	0	0	1	SALGFL	309	RIPSKV	0	0	0	0	0	0	0	0	0	0	0	0	AVGPEE	354	QKKCQQ	0	0	0	0	0	0	24
2	0	0	0	0	0	0	XXXXAP	3	RKNVRW	0	0	0	0	0	0	0	0	0	0	0	0	HYYAVA	96	VVKKGS	0	0	0	0	0	0	4
3	0	0	0	0	0	1	RDPYKL	75	RPVAAE	0	0	0	0	0	0	0	0	0	0	0	0	SPQTHY	92	YAVAVV	0	0	0	0	0	0	24
4	0	0	0	0	0	0	SHAVVA	258	RSVDGK	0	0	0	0	0	0	0	0	0	0	0	0	GKNKSR	284	SFQLFG	0	0	0	1	0	0	4
5	0	0	0	0	0	0	APRKNV	7	RWCTIS	0	0	0	0	0	0	0	0	0	0	0	0	VAVVKK	100	GSNFQL	0	0	0	0	0	1	2
6	0	0	0	0	0	0	EWFKCR	21	RWQWRM	0	0	0	0	0	0	0	0	0	0	0	0	ITCVRR	39	AFALEC	0	0	0	1	0	0	2
7	0	0	0	0	0	0	AEEVKA	341	RYTRVV	0	0	0	0	0	0	0	0	0	0	0	0	WSQQSG	366	QNVTCA	0	0	0	0	0	0	24
8	0	0	0	0	0	0	AKFFSA	156	SCVPCI	0	0	0	0	0	0	0	0	0	0	0	0	CACSSR	186	EPYFGY	0	0	0	0	0	0	24
9	1	0	0	0	1	1	LIWKLL	272	SKAQEK	0	0	0	0	0	0	0	0	0	0	0	0	GKNKSR	284	SFQLFG	0	0	0	1	0	0	4
200	1	0	0	0	1	1	LIWKLL	272	SKAQEK	0	0	0	0	0	0	0	0	0	0	0	0	GKNKSR	284	SFQLFG	0	0	0	1	0	0	4
1	1	0	0	0	1	1	LIWKLL	272	SKAQEK	0	0	0	0	0	0	0	0	0	0	0	0	GKNKSR	284	SFQLFG	0	0	0	1	0	0	4
2	1	0	0	0	1	1	LIWKLL	272	SKAQEK	0	0	0	0	0	0	0	0	0	0	0	0	GKNKSR	284	SFQLFG	0	0	0	1	0	0	24
3	1	1	0	1	0	0	LLCLNN	235	SRAPVD	0	0	0	0	0	0	0	0	0	0	0	0	RSVDGK	263	EDLIWK	0	0	1	0	0	0	2
4	0	0	0	0	0	0	KFGKNK	283	SRSFQL	0	0	0	0	0	1	1	1	0	0	0	0	LLFKDS	303	ALGFLR	0	1	0	0	1	0	2
5	0	0	0	0	0	0	HAVVAR	259	SVDGKE	0	0	0	0	0	0	0	0	0	0	0	0	GKNKSR	284	SFQLFG	0	0	0	1	0	0	2
6	0	0	0	0	0	0	HAVVAR	259	SVDGKE	0	0	0	0	0	0	0	0	0	0	0	0	GKNKSR	284	SFQLFG	0	0	0	1	0	0	2
7	0	0	0	0	0	0	HAVVAR	259	SVDGKE	0	0	0	0	0	0	0	0	0	0	0	0	GKNKSR	284	SFQLFG	0	0	0	1	0	0	2
8	0	0	0	0	0	0	HAVVAR	259	SVDGKE	0	0	0	0	0	0	0	0	0	0	0	0	GKNKSR	284	SFQLFG	0	0	0	1	0	0	2
9	0	0	0	0	0	0	HAVVAR	259	SVDGKE	0	0	0	0	0	0	0	0	0	0	0	0	GKNKSR	284	SFQLFG	0	0	0	1	0	0	2
210	0	0	0	0	0	0	HAVVAR	259	SVDGKE	0	0	0	0	0	0	0	0	0	0	0	0	GKNKSR	284	SFQLFG	0	0	0	1	0	0	4
1	0	0	0	0	0	0	HAVVAR	259	SVDGKE	0	0	0	0	0	0	0	0	0	0	0	0	GKNKSR	284	SFQLFG	0	0	0	1	0	0	4
2	0	0	0	0	0	0	HAVVAR	259	SVDGKE	0	0	0	0	0	0	0	0	0	0	0	0	GKNKSR	284	SFQLFG	0	0	0	1	0	0	4
3	0	0	0	0	0	0	HAVVAR	259	SVDGKE	0	0	0	0	0	0	0	0	0	0	0	0	GKNKSR	284	SFQLFG	0	0	0	1	0	0	4
4	0	0	0	0	0	0	HAVVAR	259	SVDGKE	0	0	0	0	0	0	0	0	0	0	0	0	GKNKSR	284	SFQLFG	0	0	0	1	0	0	24
5	0	0	0	0	0	0	HAVVAR	259	SVDGKE	0	0	0	0	0	0	0	0	0	0	0	0	GKNKSR	284	SFQLFG	0	0	0	1	0	0	24
6	0	0	0	0	0	0	HAVVAR	259	SVDGKE	0	0	0	0	0	0	0	0	0	0	0	0	GKNKSR	284	SFQLFG	0	0	0	1	0	0	24
7	0	0	0	0	0	0	HAVVAR	259	SVDGKE	0	0	0	0	0	0	0	0	0	0	0	0	GKNKSR	284	SFQLFG	0	0	0	1	0	0	24
8	0	0	0	0	0	0	HAVVAR	259	SVDGKE	0	0	0	0	0	0	0	0	0	0	0	0	GKNKSR	284	SFQLFG	0	0	0	1	0	0	24
9	0	0	0	0	0	0	HAVVAR	259	SVDGKE	0	0	0	0	0	0	0	0	0	0	0	0	GKNKSR	284	SFQLFG	0	0	0	1	0	0	24
220	0	0	0	0	0	0	HAVVAR	259	SVDGKE	0	0	0	0	0	0	0	0	0	0	0	0	SPPGQR	296	DLLFKD	0	1	1	0	0	0	24
1	0	0	0	0	0	0	HAVVAR	259	SVDGKE	0	0	0	0	0	0	0	0	0	0	0	0	PPGQRD	297	LLFKDS	1	1	0	0	0	0	24
2	0	0	0	0	0	0	HAVVAR	259	SVDGKE	0	0	0	0	0	0	0	0	0	0	0	0	PPGQRD	297	LLFKDS	1	1	0	0	0	0	24
3	0	0	0	0	0	0	HAVVAR	259	SVDGKE	0	0	0	0	0	0	0	0	0	0	0	1	PGQRDL	298	LFKDSA	1	0	0	0	0	0	24
4	0	0	0	0	0	0	HAVVAR	259	SVDGKE	0	0	0	0	0	0	0	0	0	0	0	1	PGQRDL	298	LFKDSA	1	0	0	0	0	0	24
5	0	0	0	0	0	0	HAVVAR	259	SVDGKE	0	0	0	0	0	0	0	0	1	1	0	0	RDLLFK	301	DSALGF	0	0	0	1	0	0	24
6	0	0	0	0	0	0	GTRKPV	582	TEAQSC	0	0	0	0	0	0	0	0	0	0	1	1	STSPLL	681	EACAFL	0	0	0	0	0	1	24
7	1	1	0	0	0	0	LLFNDN	645	TECLAK	0	0	0	1	0	0	1	0	0	0	0	0	LKKCST	677	SPLLEA	0	0	1	1	0	0	4
8	1	1	0	0	0	0	LLFNDN	645	TECLAK	0	0	0	1	0	0	1	0	0	0	0	0	LKKCST	677	SPLLEA	0	0	1	1	0	0	24
9	1	1	0	0	0	0	LLFNDN	645	TECLAK	0	0	0	1	0	0	1	1	0	0	0	0	LLEACA	685	FLTR	0	1	0	0	0	0	2
230	0	0	0	1	0	0	RPYLSW	139	TESLEP	0	0	0	1	0	0	0	0	0	0	0	0	IDRQAY	166	PNLCQL	0	0	1	0	0	1	2
1	0	0	0	0	0	0	KKADAV	58	TLDGGM	0	1	0	0	0	0	0	0	0	0	0	0	KSCHTG	118	LGRSAG	1	0	0	0	0	0	2
2	0	0	0	0	0	0	KKADAV	58	TLDGGM	0	1	0	0	0	0	0	0	0	0	0	0	KSCHTG	118	LGRSAG	1	0	0	0	0	0	24
3	0	0	0	0	0	0	KKADAV	58	TLDGGM	0	1	0	0	0	0	0	0	0	0	0	0	FSASCV	158	PCIDRQ	0	0	0	0	0	0	4
4	0	0	0	0	0	0	TCATAS	376	TTDDCI	0	0	0	0	0	0	1	0	0	0	0	0	LIVNQT	478	GSCAFD	0	0	0	0	0	0	4
5	0	0	0	0	0	0	TCATAS	376	TTDDCI	0	0	0	0	0	0	1	0	0	0	0	0	LIVNQT	478	GSCAFD	0	0	0	0	0	0	4
6	0	0	0	1	0	0	PYKLRP	77	VAAEIY	0	0	0	0	0	0	0	0	0	0	0	0	KKGSNF	104	QLDQLQ	0	1	0	0	1	0	2
7	0	0	0	1	0	0	PYKLRP	77	VAAEIY	0	0	0	0	0	0	0	0	0	0	0	0	KKGSNF	104	QLDQLQ	0	1	0	0	1	0	24
8	0	0	0	0	0	0	AVVARS	260	VDGKED	0	0	0	0	0	0	0	0	0	0	0	1	PGQRDL	298	LFKDSA	1	0	0	0	0	0	24
9	0	1	0	0	0	0	TLDGGM	64	VFEAGR	0	0	0	0	0	0	0	0	0	0	0	0	EIYGTK	85	ESPQTH	0	0	0	0	0	0	4
240	0	1	0	0	0	0	TLDGGM	64	VFEAGR	0	0	0	0	0	0	0	0	0	0	0	0	QTHYYA	94	VAVVKK	0	0	0	0	0	0	24
1	0	0	0	0	0	0	FVKETT	214	VFENLP	0	0	0	0	1	0	0	0	0	0	0	0	HAVVAR	258	SVDGKE	0	0	0	0	0	0	24
2	0	0	0	0	0	0	FVKETT	214	VFENLP	0	0	0	0	1	0	0	0	0	0	0	0	GKNKSR	284	SFQLFG	0	0	0	1	0	0	24
3	0	0	0	0	0	0	FVKETT	214	VFENLP	0	0	0	0	1	0	0	0	0	0	0	0	GKNKSR	284	SFQLFG	0	0	0	1	0	0	24
4	0	0	1	0	0	0	RCLAED	537	VGDVAF	0	0	0	0	0	0	0	1	0	0	0	0	CLFKSE	635	TKNLLF	0	0	0	1	1	0	4
5	0	0	0	0	0	0	AGDVAF	209	VKETTV	0	0	0	0	0	0	0	0	1	1	0	0	WKLLSK	273	AQEKFG	0	0	0	0	0	0	2
6	0	0	0	0	0	0	AGDVAF	209	VKETTV	0	0	0	0	0	0	0	0	1	1	0	0	WKLLSK	273	AQEKFG	0	0	0	0	0	0	4
7	0	0	0	0	0	0	AGDVAF	209	VKETTV	0	0	0	0	0	0	0	0	1	1	0	0	WKLLSK	273	AQEKFG	0	0	0	0	0	0	24
8	0	0	0	0	0	0	AGDVAF	209	VKETTV	0	0	0	0	0	0	1	1	0	0	0	0	LLSKAQ	275	EKFGKN	0	0	0	0	0	0	24
9	0	0	0	0	0	0	AGDVAF	209	VKETTV	0	0	0	0	0	0	1	1	0	0	0	0	LLSKAQ	275	EKFGKN	0	0	0	0	0	0	24
250	0	0	0	0	0	0	GESTAD	560	WAKNLN	0	0	0	0	1	0	0	0	0	0	0	0	DRAAHV	607	KQVLLH	0	0	0	1	1	0	2
1	0	0	0	0	0	0	KCRRWQ	24	WRMKKL	0	0	0	0	0	1	0	0	0	0	1	0	CHTGLG	120	RSAGWI	0	0	0	0	0	0	24
2	1	0	0	0	1	0	LRPYLS	138	WTESLE	0	0	0	0	1	0	0	0	0	0	0	0	QGAVAK	151	FFSASC	0	0	0	0	0	0	2
3	0	0	0	0	0	0	SPQTHY	93	YAVAVV	0	0	0	0	0	0	0	0	1	0	0	0	DQLQGR	112	KSCHTG	0	0	0	0	0	0	24
4	0	0	0	0	0	0	SPQTHY	93	YAVAVV	0	0	0	0	0	0	0	0	0	0	0	0	RSAGWI	126	IPMGIL	0	0	0	0	0	1	24
5	0	0	0	0	0	0	SPQTHY	93	YAVAVV	0	0	0	0	0	0	0	0	0	0	0	0	FSASCV	158	PCIDRQ	0	0	0	0	0	0	24
6	0	0	0	0	0	0	SPQTHY	93	YAVAVV	0	0	0	0	0	0	0	0	0	0	0	0	ASCVPC	160	IDRQAY	0	0	0	0	0	0	24
7	0	0	0	0	0	0	SPQTHY	93	YAVAVV	0	0	0	0	0	0	0	1	0	0	0	0	QLCKGE	176	GENQCA	0	0	0	0	0	0	24
8	1	0	1	0	0	0	LYLGSR	324	YLTTLK	0	1	0	0	1	0	0	0	0	0	0	0	TRVVWC	348	AVGPEE	0	0	0	0	0	0	2
9	1	0	1	0	0	0	LYLGSR	324	YLTTLK	0	1	0	0	1	0	0	0	0	0	0	0	TRVVWC	348	AVGPEE	0	0	0	0	0	0	4
260	1	0	1	0	0	0	LYLGSR	324	YLTTLK	0	1	0	0	1	0	0	0	0	0	0	0	TRVVWC	348	AVGPEE	0	0	0	0	0	0	4
1	1	0	1	0	0	0	LYLGSR	324	YLTTLK	0	1	0	0	1	0	0	0	0	0	0	0	TRVVWC	348	AVGPEE	0	0	0	0	0	0	24
	20	30	11	18	17	26				22	18	51	23	18	25	15	20	28	36	18	24				22	19	16	46	17	19

[truncated: 12 more sheets: Methionine, Asparagine, Proline, Glutamine, Arginine, Serine, Threonine, Valine, Tryptophan, Tyrosine, aa Sums, xSheet3]
